# Supplementary material for: The Toll pathway underlies host sexual dimorphism in resistance to both Gram-negative and Gram-positive bacteria in mated Drosophila
Source: BMC Biol. 2017 Dec 21;15:124. doi: 10.1186/s12915-017-0466-3 (PMC5740927; doi:10.1186/s12915-017-0466-3)
Supplement: Supplementary file 8 — Count matrix for the transcriptomic analysis. This matrix contains the normalized read counts used in the DESeq2 analysis with the function “DESeqDataSetFromMatrix”. (CSV 2291 kb) [file 12915_2017_466_MOESM8_ESM.csv]

	N_F_Pr_8_3	N_F_UC_8_3	Y_F_UC_8_3	Y_F_UC_24_1	N_F_Pr_8_1	N_M_UC_72_1	Y_F_UC_72_3	N_F_UC_72_1	Y_M_Pr_8_1	N_M_UC_24_1	Y_M_UC_72_1	N_F_UC_72_3	N_F_UC_8_1	Y_M_UC_24_1	Y_M_UC_8_1	Y_F_Pr_8_1	N_M_Pr_8_1	N_M_UC_8_1	Y_F_UC_8_1	Y_F_UC_72_1	N_F_UC_24_1	Y_F_Pr_8_3	N_M_UC_72_3	Y_M_UC_72_3	Y_M_UC_24_3	Y_M_Pr_8_3	Y_F_UC_24_3	N_M_UC_24_3	N_F_UC_24_3	N_M_Pr_8_3	Y_F_Pr_8_2	Y_M_Pr_8_2	N_M_UC_8_3	N_F_UC_24_2	N_M_UC_8_2	N_F_UC_8_2	N_M_Pr_8_2	N_F_Pr_8_2	Y_M_UC_8_3	N_M_UC_24_2	Y_M_UC_24_2	Y_M_UC_8_2	Y_F_UC_8_2	N_F_UC_72_2	Y_M_UC_72_2	N_M_UC_72_2	Y_F_UC_24_2	Y_F_UC_72_2
XF:Z:128up	358	428	115	62	350	55	87	322	63	76	56	360	425	96	90	123	79	178	107	115	433	105	68	68	36	58	89	67	382	94	106	46	56	174	26	254	51	191	29	41	55	115	89	351	80	93	90	80
XF:Z:14-3-3epsilon	2309	2485	1035	927	2031	951	631	3178	1184	871	879	1701	2266	1128	1208	1141	742	1603	1036	2193	3064	867	743	399	548	617	961	917	2465	751	1081	617	575	1301	457	1547	540	1145	388	501	809	2026	889	2284	1088	1021	1077	1093
XF:Z:14-3-3zeta	2537	2183	2328	1576	1920	1354	1534	2239	2144	1472	1864	1533	2062	2615	2679	2163	1271	2608	2008	3756	2583	1924	1370	1428	1244	1605	1970	1637	2219	1488	2070	1525	1032	1134	595	1599	1070	1131	877	1117	2565	5121	1489	1941	2573	1583	1776	1901
XF:Z:140up	61	57	34	26	65	29	19	65	21	23	30	52	69	38	48	30	13	46	26	40	75	22	20	13	19	17	26	23	51	17	27	18	12	21	8	33	10	14	9	7	24	57	21	56	28	22	23	32
XF:Z:18SrRNA-Psi:CR41602	7	7	13	0	0	3	21	0	0	2	4	4	1	5	6	9	2	4	3	3	6	10	4	20	3	6	9	6	2	6	8	0	1	4	1	5	7	5	5	2	2	29	4	2	8	6	1	3
XF:Z:18w	12	19	26	22	20	29	16	33	61	32	39	24	22	51	72	30	25	33	35	46	23	17	17	14	26	29	22	23	35	26	25	32	13	21	14	13	9	12	17	18	26	100	23	18	59	26	22	35
XF:Z:26-29-p	1955	2034	387	244	1951	270	228	2104	260	291	317	1590	1816	406	405	249	177	534	329	314	2215	245	231	321	179	186	225	250	1729	183	172	141	121	844	109	953	114	753	107	114	268	584	304	1855	380	345	303	306
XF:Z:28SrRNA-Psi:CR40596	3	2	14	10	0	2	21	0	0	0	3	13	1	8	4	5	1	6	0	11	4	3	4	21	3	15	27	4	8	1	36	0	5	2	1	7	3	5	6	1	10	0	10	0	5	2	20	4
XF:Z:28SrRNA-Psi:CR40741	1	1	0	0	0	0	3	0	0	0	0	0	0	0	0	0	0	0	1	0	0	0	0	1	0	2	0	0	2	0	2	0	1	0	0	0	0	0	0	0	0	1	0	0	0	0	0	0
XF:Z:28SrRNA-Psi:CR41609	1	0	0	0	0	0	0	0	0	0	0	1	0	0	0	0	0	0	0	0	0	0	0	0	0	1	0	0	0	0	0	0	0	0	0	0	0	0	0	0	0	0	0	0	0	0	0	0
XF:Z:28SrRNA-Psi:CR45848	0	0	2	0	0	0	0	0	0	0	0	0	0	0	1	0	1	0	0	0	0	0	0	1	1	2	0	0	0	0	1	0	0	0	0	0	0	0	0	1	1	3	0	0	1	0	0	0
XF:Z:28SrRNA-Psi:CR45853	0	0	0	0	0	0	0	0	0	0	0	0	0	0	0	0	0	1	1	0	0	0	0	0	0	1	0	0	0	0	1	0	0	0	0	0	0	0	0	1	2	0	0	0	0	0	0	0
XF:Z:28SrRNA-Psi:CR45855	0	0	0	0	0	0	0	0	0	0	0	0	0	0	0	1	0	0	0	0	0	0	0	2	0	0	1	0	1	1	0	0	0	0	0	0	0	0	0	0	0	0	0	0	0	0	0	0
XF:Z:28SrRNA-Psi:CR45859	13	6	9	1	1	0	13	0	2	2	5	4	3	5	7	4	4	2	0	5	3	7	3	9	0	3	6	8	2	1	11	3	1	1	3	2	3	1	3	2	5	25	2	3	1	6	2	5
XF:Z:28SrRNA-Psi:CR45860	0	0	0	0	0	0	0	0	0	0	0	0	0	0	0	0	0	0	0	0	0	0	0	0	0	0	0	0	0	0	0	0	0	0	0	0	0	0	0	0	0	0	0	0	0	0	0	0
XF:Z:2mit	2	4	20	12	0	8	3	1	15	6	19	4	5	16	16	15	15	12	14	15	2	7	9	6	13	8	14	8	1	9	8	6	8	1	1	1	5	1	7	2	13	27	6	1	20	7	2	5
XF:Z:2SrRNA:CR45864	0	1	0	0	0	0	0	0	0	0	0	0	1	0	0	0	0	0	0	0	0	0	0	0	0	0	0	0	0	0	0	0	0	0	0	0	0	0	0	0	0	0	0	0	0	0	0	0
XF:Z:312	110	85	21	20	100	22	14	97	26	26	20	61	88	26	30	33	14	60	30	35	102	12	13	13	11	8	13	23	78	20	17	6	11	44	12	41	15	34	7	8	24	49	17	54	37	18	19	25
XF:Z:4E-T	78	172	32	14	81	38	20	130	48	44	36	115	128	46	49	40	30	46	31	55	144	19	38	30	15	29	23	43	159	42	29	21	17	85	21	77	29	54	9	15	38	93	30	116	29	52	41	41
XF:Z:4EHP	376	351	220	136	228	156	118	304	264	165	189	254	324	298	315	219	154	310	164	332	441	186	139	118	115	210	140	167	325	229	181	167	142	200	76	208	119	169	86	102	235	521	137	310	264	190	147	163
XF:Z:5-HT1A	6	12	33	19	6	15	5	8	46	13	27	5	4	43	47	18	22	30	21	22	7	25	15	13	12	14	18	13	7	17	12	10	10	4	5	4	10	3	15	4	31	76	7	1	32	21	15	19
XF:Z:5-HT1B	8	4	10	5	5	8	10	4	14	3	15	1	3	20	16	8	6	20	15	13	7	11	13	9	7	5	9	7	5	11	8	11	1	0	2	2	11	1	8	6	19	29	8	3	22	6	14	10
XF:Z:5-HT2A	23	15	58	28	15	23	16	10	61	48	53	11	24	60	96	47	46	81	56	53	12	47	34	29	29	41	29	51	18	47	35	39	41	5	19	17	20	8	23	17	53	143	27	6	66	35	24	35
XF:Z:5-HT2B	1	1	5	4	1	3	1	1	4	0	2	1	1	5	8	1	0	7	5	2	2	4	0	1	3	2	2	3	0	1	1	7	3	0	2	0	1	0	2	1	4	8	2	0	8	2	3	2
XF:Z:5-HT7	3	4	7	2	2	12	7	1	23	8	9	1	3	12	15	9	6	8	7	9	0	3	2	8	3	7	3	5	4	8	8	4	9	1	2	1	2	0	3	3	5	26	7	3	12	4	8	4
XF:Z:5.8SrRNA-Psi:CR45854	0	0	0	0	0	0	0	0	0	0	0	0	0	0	0	0	0	0	0	0	0	0	0	0	0	0	0	0	0	0	0	0	0	0	0	0	0	0	0	0	0	0	0	0	0	0	1	0
XF:Z:5.8SrRNA-Psi:CR45863	1	5	1	0	0	0	2	1	0	0	0	0	0	0	0	0	0	1	0	0	2	1	0	1	0	2	1	0	2	0	0	1	0	0	0	0	0	3	2	1	1	0	1	2	2	0	2	0
XF:Z:5PtaseI	132	130	35	36	132	31	22	147	45	41	38	84	103	47	50	36	27	56	45	58	114	36	15	17	18	27	25	17	132	28	23	26	8	48	5	65	14	41	15	13	35	65	29	116	36	33	22	29
XF:Z:5SrRNA-Psi:CR33363	1	0	0	0	0	0	0	0	0	0	0	0	0	0	0	0	0	0	0	0	0	0	0	0	0	0	0	1	0	0	0	0	0	0	0	0	0	0	0	0	2	2	0	0	0	0	0	0
XF:Z:5SrRNA-Psi:CR33371	0	0	0	0	0	0	0	0	0	0	0	0	0	0	0	0	0	0	0	0	0	0	0	0	0	0	0	0	0	0	0	0	0	0	0	0	2	0	0	0	1	0	0	0	0	0	0	0
XF:Z:7B2	113	48	181	113	67	114	104	39	224	118	200	41	55	288	306	184	110	233	179	175	31	142	85	120	118	145	110	94	39	101	110	107	72	23	47	20	77	23	80	52	182	355	80	23	237	111	101	82
XF:Z:7SLRNA:CR32864	0	0	0	0	0	0	0	0	0	0	0	0	0	0	0	0	0	0	0	0	0	0	0	0	0	0	0	0	0	0	0	0	0	0	0	0	1	0	0	0	0	0	0	0	0	0	0	0
XF:Z:825-Oak	0	0	0	0	0	7	1	0	0	1	0	0	0	0	0	0	5	2	0	0	0	0	4	0	0	0	0	2	0	0	0	0	2	0	1	0	1	0	0	2	0	0	0	0	0	1	0	0
XF:Z:a	113	56	10	5	55	10	6	57	12	5	6	41	71	12	21	11	6	17	11	8	84	16	7	5	2	10	6	4	41	6	5	3	4	25	0	22	6	18	2	3	11	11	7	47	11	10	8	13
XF:Z:a10	58	41	132	115	15	34	40	19	74	111	56	9	11	266	84	75	31	121	49	64	32	114	36	34	30	124	44	33	9	93	31	49	39	5	30	10	17	3	70	17	111	174	42	16	113	47	45	28
XF:Z:A16	141	129	57	29	125	49	40	125	55	68	54	95	180	70	82	41	58	110	48	60	137	44	51	31	28	40	36	65	112	61	36	19	37	58	24	60	35	49	27	44	41	94	37	130	60	57	21	40
XF:Z:A2bp1	513	419	587	449	253	389	357	285	680	451	584	247	400	965	925	603	390	922	489	860	440	506	372	292	391	395	489	460	372	390	416	442	286	192	200	254	259	158	279	256	688	1332	295	337	756	441	383	390
XF:Z:a5	29	7	45	40	6	7	6	3	21	26	24	2	2	107	35	25	4	39	8	26	10	48	11	22	12	53	14	3	5	33	12	8	11	1	8	5	9	8	28	7	27	50	8	2	36	10	16	10
XF:Z:a6	28	87	11	10	62	7	6	77	14	15	7	47	63	23	22	12	10	8	6	22	94	6	11	4	10	6	14	8	53	4	11	6	5	27	1	43	3	30	4	2	14	35	12	86	9	9	17	11
XF:Z:Aac11	1116	483	314	155	410	214	165	474	244	221	217	349	616	284	305	250	194	426	241	358	532	317	158	148	95	160	187	186	550	233	167	141	158	262	73	329	117	196	80	118	201	403	145	427	240	209	163	191
XF:Z:AANATL2	21	10	36	60	9	18	41	23	19	13	23	17	14	31	30	39	7	25	38	94	19	30	7	15	11	15	48	22	24	10	23	7	11	5	6	7	5	5	1	7	20	39	35	16	25	17	30	58
XF:Z:Aatf	29	95	15	5	69	14	8	100	15	21	13	50	83	13	12	33	17	16	26	19	78	22	11	6	7	7	11	11	77	13	14	8	5	41	5	59	6	46	5	12	6	16	11	77	4	20	14	24
XF:Z:Aats-ala	175	491	152	104	475	95	98	543	178	87	77	312	414	113	137	230	107	169	155	169	498	127	79	29	43	82	132	76	418	84	159	80	38	209	37	251	82	212	28	29	64	167	136	434	92	93	121	121
XF:Z:Aats-ala-m	116	55	27	30	55	19	12	57	22	17	16	41	76	26	34	19	8	42	25	39	50	18	11	13	13	12	18	18	41	13	12	8	8	22	3	24	9	11	6	6	22	35	15	45	12	17	19	16
XF:Z:Aats-arg	108	284	78	60	316	42	55	325	86	50	59	179	310	67	79	116	58	89	104	106	275	81	41	34	24	38	75	55	220	47	69	35	30	123	24	166	38	111	22	17	30	91	65	274	54	38	72	75
XF:Z:Aats-asn	260	286	116	94	327	66	57	350	99	76	69	219	287	93	80	124	68	141	122	155	306	100	60	42	39	67	87	67	284	66	92	44	45	129	30	173	39	112	31	35	60	134	76	255	82	87	78	75
XF:Z:Aats-asp	308	327	231	168	352	84	164	389	186	95	107	222	350	181	194	255	104	222	216	306	345	190	87	85	93	116	183	99	307	97	193	109	55	135	37	184	89	130	46	57	126	258	154	284	134	100	171	171
XF:Z:Aats-cys	78	150	53	35	133	24	30	178	74	48	37	103	141	37	64	78	55	65	56	72	148	53	17	13	22	42	36	30	105	42	71	45	19	69	11	98	28	74	11	17	24	62	21	123	42	35	40	38
XF:Z:Aats-gln	243	223	93	40	236	53	50	251	51	37	62	156	268	78	90	85	47	92	73	98	196	76	37	49	14	46	51	51	196	51	59	45	30	95	22	138	21	88	19	29	37	96	46	194	50	47	48	65
XF:Z:Aats-glupro	274	346	130	100	438	79	95	405	96	78	91	288	427	104	127	174	86	157	135	166	390	104	64	50	41	72	108	56	327	82	123	69	55	165	33	196	45	140	31	47	76	132	62	329	79	66	86	88
XF:Z:Aats-gly	89	137	35	24	125	21	37	138	56	30	31	102	128	37	47	44	30	75	44	52	145	64	27	34	14	36	32	25	117	33	49	33	15	59	10	83	24	63	8	13	20	57	40	122	31	31	39	31
XF:Z:Aats-his	393	270	115	72	255	68	71	276	79	75	69	207	291	102	106	160	69	124	124	178	276	107	50	63	45	42	94	68	258	54	105	53	35	110	23	172	35	123	21	38	55	133	91	212	67	64	85	87
XF:Z:Aats-ile	391	547	172	102	557	99	99	592	145	122	107	361	582	163	173	234	111	212	189	211	495	149	78	50	74	92	118	78	422	118	146	89	54	233	34	305	78	239	41	49	105	217	128	501	106	82	93	140
XF:Z:Aats-leu	160	80	21	17	87	12	12	80	18	20	18	58	69	25	36	18	18	50	29	24	83	31	17	13	9	13	11	16	54	16	21	11	16	32	9	29	8	31	7	10	20	44	23	73	25	11	14	23
XF:Z:Aats-lys	720	388	99	53	487	66	60	552	57	56	56	324	498	77	104	116	50	110	90	129	417	74	35	22	25	55	72	56	319	43	90	52	34	182	12	224	38	177	26	24	41	108	68	376	57	36	67	85
XF:Z:Aats-met-m	48	52	10	12	62	12	7	61	12	9	9	36	54	16	9	10	5	18	5	7	66	10	13	7	8	8	8	7	42	9	7	4	8	32	1	30	3	26	4	4	12	24	12	49	7	7	8	7
XF:Z:Aats-phe-m	263	143	190	109	151	164	109	164	218	126	165	89	155	202	253	189	108	311	189	326	163	157	83	82	87	97	145	123	164	132	134	94	92	83	48	115	73	84	59	73	186	334	107	147	215	151	119	180
XF:Z:Aats-pro	96	29	17	11	40	13	6	39	9	14	12	28	40	17	19	11	11	25	17	25	44	15	11	5	8	7	7	8	34	13	9	4	11	22	5	20	5	14	9	7	7	37	11	36	10	13	4	6
XF:Z:Aats-ser	140	58	11	15	66	12	6	54	17	17	12	52	69	12	14	13	14	26	19	10	70	15	9	9	7	7	8	11	61	21	18	9	9	41	5	37	8	25	6	3	20	32	15	66	14	14	16	7
XF:Z:Aats-thr	468	397	156	96	500	102	91	543	131	105	91	304	438	139	151	165	89	243	190	197	534	159	122	59	65	92	124	83	420	111	168	99	83	216	48	284	84	211	50	49	86	224	133	399	107	98	138	128
XF:Z:Aats-trp	112	122	46	31	163	46	35	164	48	50	20	108	110	42	38	55	41	96	45	45	131	74	42	18	11	37	38	45	125	39	46	29	18	65	20	73	34	64	8	22	27	48	49	136	27	54	40	29
XF:Z:Aats-tyr	217	333	163	119	370	80	104	408	139	73	91	267	358	117	124	221	102	180	210	208	388	153	79	40	51	91	104	75	353	87	163	84	61	163	32	200	57	150	25	54	71	157	119	321	91	51	121	137
XF:Z:Aats-tyr-m	114	67	25	21	62	23	17	76	23	13	25	49	79	20	44	29	15	31	29	26	60	17	12	12	11	20	23	22	58	7	20	7	11	26	7	37	12	34	6	7	18	40	21	71	26	12	33	24
XF:Z:Aats-val	65	100	29	22	98	23	29	105	38	23	24	51	81	29	35	44	29	29	58	40	113	41	20	21	21	21	38	20	88	21	52	31	8	33	8	51	19	34	7	11	28	54	41	79	29	34	34	41
XF:Z:aay	967	405	346	486	622	470	395	482	1190	337	466	378	488	706	590	1394	721	754	460	1144	601	1446	393	352	243	685	632	328	497	718	1401	639	264	299	203	490	429	437	168	265	727	935	629	563	729	428	830	821
XF:Z:ab	12	18	22	12	9	55	7	11	27	55	21	3	7	30	24	24	53	100	19	14	9	21	31	27	11	20	13	59	7	47	17	20	29	3	20	5	34	1	10	31	31	50	11	7	28	44	17	7
XF:Z:ABCB7	330	189	170	123	201	135	103	221	137	127	131	114	202	201	159	153	97	268	134	242	190	152	97	72	66	72	104	121	148	79	114	65	45	71	36	85	61	71	38	62	111	206	88	150	126	138	109	132
XF:Z:abd-A	27	25	40	15	16	27	26	29	26	21	20	14	25	35	42	24	34	86	24	56	28	34	37	5	11	15	21	41	19	33	30	18	27	9	15	15	25	21	9	27	15	59	21	22	30	34	29	18
XF:Z:Abd-B	3	14	13	10	6	40	2	9	20	36	18	3	6	28	32	8	38	79	7	17	7	16	34	14	9	11	7	36	10	35	10	17	33	2	19	7	39	5	3	23	8	52	5	7	35	49	12	6
XF:Z:Abi	58	125	29	32	125	39	25	132	42	39	33	86	122	36	53	39	44	59	50	61	127	33	32	11	10	23	32	40	102	33	34	19	19	53	16	56	13	44	10	11	25	56	19	107	31	30	29	28
XF:Z:Abl	122	192	54	37	161	36	34	158	63	59	55	116	147	77	76	48	45	70	37	78	200	44	47	35	30	54	42	55	175	40	35	42	37	108	18	105	38	69	25	24	72	153	37	162	72	45	40	50
XF:Z:abo	21	43	21	9	42	14	9	39	16	14	11	34	52	16	19	20	16	21	13	14	47	7	6	7	8	5	6	10	48	8	8	3	10	22	10	18	11	17	3	4	6	16	13	47	11	13	8	19
XF:Z:Abp1	194	158	53	41	188	36	50	231	32	33	32	122	157	38	48	49	14	42	54	85	181	35	17	31	23	21	43	23	139	19	39	13	10	58	13	81	15	58	11	9	33	56	26	144	26	20	59	52
XF:Z:abs	131	54	24	16	39	34	20	53	16	32	22	35	55	27	30	21	41	65	28	28	59	30	30	8	7	17	12	34	57	33	19	13	28	18	6	38	24	15	5	12	28	50	14	40	17	29	14	23
XF:Z:ac	0	0	0	0	0	0	0	0	0	1	0	0	0	0	0	0	0	0	0	0	0	0	0	0	0	0	0	0	0	0	0	0	0	0	0	0	0	0	0	0	0	0	0	0	0	0	0	0
XF:Z:Ac13E	130	76	154	150	94	101	98	77	192	122	128	49	93	203	219	174	117	186	173	218	106	124	82	92	78	114	131	102	80	95	113	129	59	42	25	48	87	46	59	62	138	265	88	65	145	114	127	122
XF:Z:Ac3	3	7	24	18	6	24	18	8	36	22	32	3	4	40	27	19	15	21	15	22	7	15	16	19	14	18	19	17	3	27	10	10	12	2	7	3	8	4	15	6	19	48	20	4	23	16	23	17
XF:Z:Ac76E	5	11	79	52	20	42	40	27	74	49	55	14	19	80	71	51	32	70	58	70	12	44	28	43	37	42	37	45	16	36	37	50	13	17	20	18	24	14	14	22	66	113	27	21	64	48	52	50
XF:Z:Ac78C	9	10	16	18	9	8	10	11	12	15	12	6	6	21	15	13	12	20	21	19	3	16	14	11	6	12	12	14	6	9	10	13	6	2	6	0	5	1	8	6	9	29	10	3	13	6	14	9
XF:Z:acal	1	0	0	0	0	0	0	0	0	0	0	0	0	0	0	0	1	0	0	0	1	0	0	0	0	0	0	1	1	0	0	0	0	1	0	0	0	0	0	0	0	0	0	0	0	0	0	0
XF:Z:ACC	494	556	751	644	468	759	424	553	688	652	979	280	562	1081	1056	577	390	1442	991	1124	567	539	414	436	447	307	609	590	494	348	338	309	304	225	294	262	230	179	223	347	684	1549	446	414	1005	740	635	590
XF:Z:AcCoAS	454	956	1409	1255	795	1033	863	971	1041	1220	1213	547	760	1750	1344	961	427	1963	2136	1778	895	779	674	578	826	449	1111	953	822	339	623	414	339	345	354	467	300	253	362	578	1041	2113	981	719	1757	1291	1194	1392
XF:Z:Ace	41	48	128	86	19	102	92	24	190	122	168	20	28	232	206	98	87	153	68	180	32	124	84	110	102	153	81	92	26	111	89	80	72	18	32	26	53	14	79	67	215	389	46	23	253	103	71	73
XF:Z:Acer	409	495	425	325	631	290	244	521	174	299	269	339	664	350	444	319	160	689	461	641	360	231	186	137	105	88	311	214	267	160	175	71	168	140	121	243	104	171	121	135	215	590	239	422	232	252	293	297
XF:Z:Acf	850	512	42	20	419	38	27	535	49	45	26	354	502	49	71	65	55	103	36	71	602	56	51	26	27	35	31	66	397	61	41	33	26	249	18	268	40	191	8	25	51	109	68	514	51	51	53	63
XF:Z:achi	29	28	13	4	37	28	7	36	5	26	7	23	30	5	14	14	30	74	7	14	39	8	20	1	3	3	8	36	18	26	7	0	34	9	19	19	26	16	0	14	9	13	6	31	10	27	4	6
XF:Z:acj6	5	3	9	5	2	28	6	2	15	26	13	2	1	20	17	15	21	39	11	15	1	9	16	8	5	16	9	29	2	16	13	12	16	2	4	3	9	1	5	8	11	29	7	2	10	22	3	1
XF:Z:Ack	134	120	69	44	131	107	28	134	75	118	52	73	134	77	76	57	96	192	56	60	120	49	70	41	26	43	41	88	104	85	26	24	56	53	37	75	72	45	26	46	40	98	26	111	74	90	29	38
XF:Z:Ack-like	64	110	12	13	126	20	17	132	21	13	14	67	118	10	22	24	21	39	28	27	101	22	16	17	8	19	13	8	84	13	23	21	8	29	13	44	16	38	2	12	11	30	21	89	21	19	16	20
XF:Z:Acn	167	148	45	37	152	42	33	173	65	38	62	101	158	73	67	40	39	71	60	76	164	54	33	29	25	47	46	37	137	29	37	25	26	77	15	89	23	55	23	14	28	118	31	165	68	46	38	35
XF:Z:Acon	953	1590	3443	2394	1281	1830	2053	1524	4211	2439	3007	1051	1520	4567	4552	3092	1893	3270	3532	3615	1553	2143	1258	1700	1747	2357	2601	2314	1634	1721	2325	2259	1128	686	1059	947	1310	756	1238	1224	3343	8365	1931	1124	3734	2379	2441	2314
XF:Z:Acox57D-d	59	134	139	100	110	22	71	112	30	22	16	82	138	28	53	145	11	37	164	140	112	98	19	15	14	18	136	19	93	18	84	14	9	59	4	76	14	43	9	13	18	48	106	108	26	14	91	101
XF:Z:Acox57D-p	49	152	187	131	126	87	145	191	83	88	123	120	138	148	97	137	43	142	167	226	161	88	70	81	56	60	129	81	121	38	76	40	35	74	19	71	22	47	34	40	106	160	117	132	128	83	115	143
XF:Z:Acp24A4	18	44	226	228	27	1638	14	29	547	1519	772	2	1	1168	1394	2	968	3150	123	6	6	86	1194	545	371	373	19	1133	5	726	90	789	677	8	668	16	689	7	290	766	700	1479	71	1	831	1573	88	10
XF:Z:Acp26Aa	17	51	18	31	39	2120	6	9	110	2028	29	4	2	131	62	6	1758	4665	5	37	5	12	1783	14	17	71	23	1571	11	1265	3	118	944	1	933	29	1128	9	20	975	156	22	9	5	149	1876	46	2
XF:Z:Acp26Ab	4	15	10	9	8	556	0	2	31	583	6	2	3	34	17	1	458	1063	0	10	2	3	447	1	6	26	4	456	2	399	1	25	236	0	320	10	306	5	7	305	36	6	7	2	35	586	10	1
XF:Z:Acp29AB	3	4	0	2	2	178	0	0	10	200	5	1	0	11	4	0	148	364	0	7	1	1	160	1	0	4	2	166	1	130	0	6	110	0	84	0	94	0	6	101	17	1	2	0	11	174	1	0
XF:Z:Acp32CD	9	19	4	13	10	479	2	2	28	573	23	3	1	57	26	4	481	1129	0	27	0	3	422	9	13	38	4	502	3	507	0	42	337	1	163	6	263	4	10	278	33	17	5	0	43	519	11	1
XF:Z:Acp33A	30	100	31	45	103	4388	16	20	273	4687	90	15	3	243	150	16	3667	9001	11	95	14	27	3580	15	39	182	38	4383	26	3085	5	244	2296	2	2573	56	3007	21	61	2526	319	63	20	6	284	5003	97	5
XF:Z:Acp36DE	22	83	23	30	61	3489	7	10	214	3205	60	5	3	196	111	21	2986	7347	13	54	10	15	2799	11	32	115	31	2997	15	2251	3	205	1492	2	1739	31	2089	19	41	1906	233	58	10	3	199	3522	49	11
XF:Z:Acp53C14a	47	136	45	85	102	6259	16	21	362	6065	74	13	2	354	186	30	5176	13542	16	139	13	43	4915	21	48	231	63	4412	22	4312	8	313	2923	0	2726	48	3159	36	84	2771	380	61	24	8	421	6165	120	12
XF:Z:Acp53C14b	42	104	30	55	79	4767	9	13	308	4140	60	4	1	199	161	17	3606	9567	8	93	5	30	3344	19	27	184	38	3752	21	3268	5	212	2347	1	2205	35	2681	24	53	2272	294	73	26	9	240	4406	90	10
XF:Z:Acp53C14c	0	8	5	6	9	373	0	0	27	329	7	1	0	17	10	1	349	1090	1	5	0	2	319	3	4	14	2	279	1	199	0	16	135	0	196	5	217	3	5	157	33	1	4	1	23	340	5	0
XF:Z:Acp53Ea	41	143	42	60	127	5453	9	15	298	5286	96	10	1	248	151	22	4624	11138	10	108	16	36	4026	15	39	151	53	3945	26	3584	7	270	2402	1	2519	55	2850	19	37	2532	316	62	16	5	287	4817	88	11
XF:Z:Acp54A1	115	491	100	48	451	16682	38	55	106	13841	385	36	10	97	333	46	12437	30847	37	40	46	119	12942	269	24	509	872	16908	86	12026	22	780	8655	8	8580	188	9525	120	66	10121	2464	158	11	31	788	22078	43	26
XF:Z:Acp62F	12	43	15	17	24	2070	2	5	140	1558	21	4	2	55	43	5	1758	4826	4	41	5	5	1551	7	6	68	7	1571	5	1021	1	135	720	0	1135	8	1231	13	19	897	159	31	10	1	127	2067	52	4
XF:Z:Acp63F	16	49	12	22	46	2159	5	7	126	2177	39	2	0	109	69	8	2040	4687	8	33	5	15	1896	8	15	81	27	1939	6	1790	4	134	1249	1	1199	21	1435	14	22	1236	149	23	4	3	133	2219	50	10
XF:Z:Acp65Aa	1	2	14	2	6	3	4	4	4	6	4	4	1	5	2	7	5	4	4	7	3	7	3	0	5	2	8	0	5	0	7	9	2	2	0	2	2	0	0	1	5	4	5	3	1	2	6	2
XF:Z:Acp76A	12	24	11	14	28	1394	5	3	89	1048	16	3	1	55	16	8	1064	2788	0	18	5	7	1069	0	13	46	4	923	8	625	4	70	389	1	721	19	746	8	9	562	86	22	6	3	68	1228	29	2
XF:Z:Acp95EF	127	355	117	183	257	17139	59	56	878	15493	243	23	6	672	411	67	12831	32332	48	289	26	83	12484	49	106	588	103	12126	58	9513	18	702	6802	2	8001	137	9015	88	194	7472	935	170	55	24	870	15310	284	29
XF:Z:Acp98AB	205	595	175	251	397	23082	58	66	1133	22683	355	35	15	1125	972	102	20173	49339	64	533	62	124	20051	123	174	957	220	17618	84	19901	32	1030	14432	10	9951	220	11808	116	360	10925	1315	221	113	34	1359	23032	449	48
XF:Z:Acph-1	52	232	36	37	265	54	27	344	60	51	31	175	174	35	40	35	51	111	52	60	334	25	44	30	19	18	34	62	230	41	32	14	22	136	25	102	35	89	5	32	20	60	36	249	37	60	45	60
XF:Z:Acsl	733	976	1356	1084	948	598	759	1142	701	796	754	577	992	1064	1132	966	339	1224	1692	2002	932	643	434	374	443	303	981	621	847	295	608	245	342	444	262	467	195	293	247	334	598	1431	707	759	809	647	967	990
XF:Z:Act42A	688	594	87	92	696	244	80	814	132	225	32	395	678	50	61	198	203	416	69	170	627	155	161	25	28	48	55	183	520	216	133	49	99	279	78	314	117	240	18	109	43	93	91	487	71	228	87	101
XF:Z:Act57B	95	735	2121	1149	165	859	1729	532	1357	1344	1495	675	369	2637	1919	1083	960	519	623	2100	516	530	887	1266	1189	1027	1424	1095	497	950	814	702	916	255	536	404	735	358	659	900	1560	3592	1009	454	1429	1040	1557	1270
XF:Z:Act5C	4189	5578	3084	3692	7053	1639	2979	8536	2606	1650	2091	4331	5936	2729	2685	3827	1669	3031	2927	7371	7167	2822	1420	1061	1163	1365	3699	1661	6751	1504	3468	1461	870	3688	690	3746	1012	2864	722	973	1907	4198	2398	5852	2557	1728	3791	3599
XF:Z:Act79B	323	263	842	547	216	440	273	144	1298	827	586	71	188	1543	1664	581	702	1599	669	508	183	876	340	334	554	939	582	910	200	772	567	1068	583	83	473	146	697	120	434	453	1277	4036	453	132	841	613	452	339
XF:Z:Act87E	47	183	555	381	129	380	400	195	429	513	296	112	135	505	503	364	330	682	376	695	153	306	304	206	193	295	392	468	143	364	385	236	237	100	221	115	250	88	164	266	375	985	289	141	375	463	495	338
XF:Z:Act88F	165	559	2063	1259	254	157	166	50	951	574	213	81	264	1769	1062	659	447	833	718	206	238	1176	133	211	1061	835	1971	305	168	594	404	426	697	116	346	197	366	143	566	379	594	1942	547	44	196	119	585	119
XF:Z:Actbeta	3	2	6	8	2	9	6	1	12	3	21	0	5	18	22	16	9	8	3	3	3	9	3	21	10	12	9	8	2	11	3	6	6	0	2	1	9	3	5	4	23	28	1	2	24	7	8	4
XF:Z:Actn	87	217	200	136	171	112	100	236	338	162	177	153	159	289	315	154	124	240	204	208	233	164	103	94	133	175	159	120	218	158	148	171	111	120	98	129	129	74	86	106	246	647	126	190	245	143	158	157
XF:Z:Actn3	0	0	1	0	0	58	0	1	3	71	1	0	0	1	1	0	59	126	0	0	1	1	56	2	0	0	0	73	0	59	1	1	46	0	18	0	50	0	3	25	0	1	0	0	1	64	0	0
XF:Z:ACXA	0	1	0	0	0	32	0	1	3	29	0	0	0	1	0	1	32	70	1	0	0	0	22	0	0	1	0	29	1	35	0	0	22	0	14	0	22	0	0	7	0	2	0	0	0	30	0	0
XF:Z:ACXB	1	0	0	0	0	11	0	0	1	8	0	0	0	0	1	0	11	17	0	0	0	0	8	0	0	0	0	6	0	3	0	0	3	0	5	0	5	0	0	1	0	2	0	0	0	6	0	0
XF:Z:ACXC	0	4	2	1	1	77	0	1	1	82	0	0	0	3	1	0	95	185	0	0	0	0	87	1	0	0	1	92	0	72	0	2	53	0	45	1	55	1	1	54	1	2	0	0	1	87	0	0
XF:Z:ACXD	24	18	55	47	23	15	37	15	34	18	32	5	23	52	44	50	17	40	69	111	10	35	4	6	21	13	29	30	15	15	29	14	15	7	10	11	5	9	7	6	20	50	22	11	23	10	28	30
XF:Z:ACXE	0	0	0	0	0	2	0	0	0	9	0	0	0	0	0	0	4	13	0	0	0	0	2	0	0	0	0	10	0	2	0	0	2	0	3	0	3	0	0	4	0	0	0	0	0	4	0	0
XF:Z:Acyp	2	2	1	0	0	105	0	0	3	127	2	0	0	1	2	0	98	230	2	0	0	0	63	4	0	1	1	107	0	89	0	1	84	0	36	0	70	1	4	53	1	6	0	0	1	107	0	0
XF:Z:Acyp2	97	74	56	64	100	102	41	94	61	112	61	72	103	73	84	67	106	242	53	89	91	59	76	36	29	35	42	92	69	75	49	34	53	36	48	49	57	28	20	52	30	103	47	81	62	103	60	50
XF:Z:Ada	36	30	10	9	19	8	5	25	3	10	5	14	13	4	5	5	13	20	5	8	19	5	10	2	0	3	4	10	16	13	4	0	6	8	4	9	8	7	0	2	2	3	7	20	4	13	4	2
XF:Z:Ada1-1	2	9	3	1	3	0	4	4	0	1	0	3	4	4	5	0	0	4	2	3	3	3	2	3	1	3	2	3	5	2	0	0	2	3	1	4	0	3	0	1	1	4	3	9	6	4	1	2
XF:Z:Ada1-2	3	10	4	0	5	0	1	4	2	4	3	7	8	3	3	1	2	2	4	0	7	0	1	0	2	1	3	2	4	1	2	0	0	2	0	2	1	1	0	2	0	2	3	6	1	2	2	4
XF:Z:Ada2a	1	0	0	0	1	1	1	4	0	0	0	0	0	0	0	2	1	1	0	0	0	0	0	0	0	0	0	0	0	0	1	0	0	1	0	0	0	1	0	0	0	2	1	1	1	0	0	0
XF:Z:Ada2b	656	409	58	61	445	42	34	521	65	46	41	281	455	65	83	56	53	92	52	100	443	61	18	33	14	32	47	44	352	42	35	19	20	185	14	185	21	133	17	21	37	78	47	366	52	45	51	69
XF:Z:Ada3	190	149	34	33	140	23	26	158	28	25	27	96	127	34	36	27	19	36	46	53	173	27	10	8	20	19	24	16	106	14	30	17	7	60	10	54	13	50	11	11	12	62	27	124	29	22	24	30
XF:Z:Adam	667	609	381	301	672	282	243	771	399	316	290	423	754	436	448	432	327	606	416	544	668	362	245	135	115	260	309	265	559	315	336	216	149	278	122	368	221	271	93	141	219	540	269	528	318	325	259	290
XF:Z:AdamTS-A	39	27	28	22	46	18	10	57	46	25	32	23	42	34	41	37	23	81	20	23	34	26	19	14	12	23	22	17	27	25	28	15	14	8	24	22	12	23	18	9	28	52	15	31	18	20	15	23
XF:Z:Adar	78	109	62	54	94	68	42	106	130	77	86	68	101	132	122	62	47	104	83	97	113	80	55	49	63	57	54	89	105	69	58	71	42	36	31	50	44	35	40	43	79	222	35	95	129	67	66	51
XF:Z:Adat1	24	17	2	2	10	4	1	17	7	4	1	5	17	2	9	3	1	2	3	6	16	0	4	2	0	2	4	1	6	3	4	4	2	2	3	14	2	3	1	1	2	10	5	13	2	2	3	3
XF:Z:Adck	157	84	30	33	87	59	15	95	53	79	58	72	99	95	77	28	58	140	34	51	84	31	43	22	26	25	31	63	82	50	19	38	28	38	19	62	34	46	18	38	53	95	33	71	46	76	31	20
XF:Z:ADD1	336	315	52	44	174	72	44	232	60	75	57	174	292	89	103	57	78	138	58	103	422	71	80	57	56	76	55	77	280	102	64	49	100	173	42	162	59	139	33	50	107	182	41	255	84	88	59	65
XF:Z:ade2	73	274	113	87	322	204	81	323	190	122	184	204	309	252	175	138	95	249	131	124	278	81	111	95	82	72	89	145	272	76	109	61	64	132	78	169	47	109	55	60	179	234	112	248	279	175	166	130
XF:Z:ade3	231	283	177	132	260	216	176	333	180	181	275	188	297	349	232	137	95	241	190	247	263	118	122	197	90	93	84	168	226	77	94	71	65	141	56	163	66	113	49	84	201	374	151	243	381	244	153	155
XF:Z:ade5	1005	416	585	469	251	622	548	364	479	486	865	330	445	992	883	503	343	926	393	1270	492	612	472	540	297	367	553	586	400	396	525	256	390	243	222	334	147	236	290	375	829	1581	442	390	1134	705	500	688
XF:Z:AdenoK	670	477	313	277	582	280	197	750	344	244	326	391	653	411	531	358	172	535	342	594	568	258	189	144	147	151	334	196	611	177	266	142	145	266	111	397	82	241	116	133	251	718	213	445	297	238	291	287
XF:Z:Adf1	278	190	60	47	217	50	42	245	52	47	65	133	192	66	85	63	44	112	62	104	216	62	36	28	39	45	40	46	207	57	55	37	29	92	19	96	30	76	22	27	40	122	49	200	75	50	51	58
XF:Z:Adgf-A	36	60	102	105	72	68	101	78	82	43	77	50	56	79	115	141	29	105	82	276	78	79	46	45	25	53	137	53	76	28	109	44	32	37	32	47	31	47	26	24	57	153	101	57	83	49	122	138
XF:Z:Adgf-A2	2	6	2	0	4	230	2	0	4	221	1	1	0	5	2	2	201	465	2	0	0	2	140	3	2	1	6	195	2	169	2	1	131	3	81	3	108	1	4	105	4	5	0	1	5	210	0	0
XF:Z:Adgf-B	0	0	1	0	0	28	1	1	0	38	0	0	1	0	1	0	33	77	0	0	0	1	32	0	0	0	0	34	0	35	0	0	21	0	14	2	16	1	0	10	1	1	0	0	0	36	0	0
XF:Z:Adgf-C	4	5	4	7	0	15	5	4	7	22	8	1	3	11	8	5	10	48	7	6	3	8	14	9	6	5	7	11	1	14	10	9	7	2	6	2	13	2	0	6	12	13	6	5	7	24	12	8
XF:Z:Adgf-D	65	30	115	95	34	108	89	46	82	80	134	26	35	140	154	99	51	163	107	161	29	108	74	93	45	63	75	72	45	69	67	36	31	22	37	21	39	20	37	44	100	178	57	27	145	97	52	82
XF:Z:Adgf-E	0	1	0	1	1	57	1	0	3	58	0	0	0	0	0	0	60	122	0	0	0	0	27	0	0	0	1	38	1	50	1	2	36	0	25	0	29	1	0	31	1	3	0	0	2	52	0	0
XF:Z:Adh	5	4	9	0	1	2	5	0	5	7	19	1	1	18	23	5	9	14	2	6	4	10	12	20	9	8	5	12	2	5	4	4	5	1	4	5	8	2	11	11	25	79	5	1	26	19	6	8
XF:Z:Adi1	131	331	529	386	332	282	366	344	323	270	346	222	303	469	471	434	171	567	558	655	310	373	226	287	183	181	326	198	280	164	275	161	127	131	106	176	122	122	107	121	296	570	324	254	369	342	377	327
XF:Z:AdipoR	372	790	1264	1035	781	1060	899	864	1142	988	1063	496	874	1236	1391	1315	661	1813	1843	2687	689	876	679	364	600	470	784	1008	711	620	912	482	572	312	393	420	316	240	381	489	887	2284	877	611	1097	1056	999	1238
XF:Z:Adk1	234	203	342	332	209	326	209	203	477	374	353	107	186	555	545	383	333	791	395	436	164	330	250	165	198	225	247	299	150	257	292	261	202	69	157	106	211	60	129	199	336	820	182	133	419	361	211	211
XF:Z:Adk2	256	635	346	241	548	153	235	771	209	182	216	473	582	283	270	322	114	327	357	469	718	235	125	114	105	123	273	148	606	110	256	123	89	311	61	397	82	291	64	94	165	426	254	672	281	185	317	289
XF:Z:Adk3	50	65	63	40	47	220	48	80	46	235	51	56	68	57	76	61	261	371	46	127	56	37	191	20	17	39	37	239	53	261	26	24	185	23	107	37	133	35	22	171	42	97	48	45	50	264	38	58
XF:Z:AdoR	15	5	27	8	12	10	8	11	18	14	12	2	13	28	20	21	14	14	21	24	5	13	17	3	5	13	9	10	7	9	21	12	4	2	5	7	8	4	2	7	8	21	7	9	14	12	12	10
XF:Z:adp	144	103	32	32	105	73	38	109	59	75	42	48	119	65	58	39	83	140	36	68	91	50	62	19	16	35	26	51	69	61	37	24	37	55	26	38	45	39	16	39	46	61	22	84	47	62	33	28
XF:Z:AdSL	237	224	66	43	258	54	42	297	90	47	59	145	210	83	68	70	31	100	74	67	287	56	37	28	29	44	42	33	211	37	72	45	22	103	15	107	25	110	20	18	57	89	54	213	78	74	67	57
XF:Z:AdSS	839	841	632	454	1021	348	462	1078	483	359	414	574	871	573	477	680	270	599	787	1070	835	566	254	316	207	279	473	308	759	208	456	252	168	407	126	526	169	318	143	167	365	691	454	768	448	363	534	530
XF:Z:Ady43A	94	119	74	66	111	79	48	124	101	65	98	53	93	137	105	101	51	146	106	126	90	73	57	57	55	41	71	61	91	28	68	60	30	37	31	49	35	37	28	38	80	175	64	73	95	87	83	78
XF:Z:Aef1	206	387	43	39	214	50	32	289	55	49	43	211	325	64	63	61	49	64	62	91	364	55	33	21	26	31	59	42	332	50	66	35	29	149	14	158	32	152	20	25	45	110	49	270	53	37	45	68
XF:Z:aft	98	99	10	12	79	19	12	111	12	26	11	79	97	17	26	10	33	32	5	20	82	11	9	8	4	4	8	29	69	14	16	6	11	46	9	41	8	18	2	16	14	19	10	78	12	14	7	15
XF:Z:Afti	86	173	39	38	176	63	25	227	49	67	33	106	177	55	52	36	67	143	49	65	203	36	76	20	16	23	37	78	173	54	34	30	43	112	27	95	43	51	8	33	32	84	30	184	48	122	40	38
XF:Z:Ag5r	519	385	1441	850	485	626	974	388	1087	525	944	291	530	1186	1337	1724	519	994	1505	1799	259	1233	394	554	380	575	870	464	313	395	1106	545	269	125	235	280	258	201	292	231	724	1747	803	207	991	569	683	879
XF:Z:Ag5r2	326	239	869	661	325	128	581	383	217	123	220	234	324	257	346	895	116	298	1006	1655	193	680	120	120	86	109	719	117	272	98	632	119	53	149	39	177	64	116	64	53	141	323	556	390	227	115	702	1246
XF:Z:AGBE	555	414	230	177	354	141	115	391	162	157	209	227	377	273	300	149	93	255	157	246	322	152	88	91	77	85	198	121	285	79	101	90	78	131	48	163	63	130	75	79	167	403	112	306	186	140	179	143
XF:Z:ago	715	627	64	50	644	58	31	685	76	86	39	395	610	72	92	63	70	98	57	93	677	64	53	24	36	44	58	71	501	60	37	34	41	310	33	299	30	193	18	21	36	102	62	567	42	66	53	80
XF:Z:AGO1	604	816	691	422	461	409	377	619	675	423	615	493	683	850	815	638	400	688	594	1005	944	530	395	359	360	468	487	458	687	464	475	421	319	384	187	445	259	366	243	329	628	1326	382	623	839	451	482	459
XF:Z:AGO2	397	483	430	307	385	295	278	444	432	336	353	314	502	509	473	399	252	423	406	590	540	370	243	255	208	298	313	304	431	326	321	220	215	211	117	241	184	195	157	146	337	708	238	369	420	294	290	285
XF:Z:AGO3	62	190	3	3	127	10	4	215	2	12	5	161	183	0	9	5	9	19	2	7	223	7	9	1	1	3	1	12	188	20	7	2	8	87	7	106	9	96	3	10	2	1	11	208	0	10	10	15
XF:Z:agt	65	53	30	18	94	30	14	87	45	26	24	48	78	39	35	35	30	58	36	36	53	27	15	7	17	13	25	20	62	20	21	13	12	28	5	29	10	26	7	14	24	41	19	60	27	34	25	11
XF:Z:Ahcy13	1194	999	226	181	1225	201	146	1340	244	155	177	692	1070	245	274	266	151	369	295	291	939	193	120	74	51	95	176	137	847	115	196	112	89	395	74	601	76	369	55	64	154	414	206	794	222	190	200	222
XF:Z:Ahcy89E	12	32	72	39	21	35	29	13	46	26	61	12	23	63	93	66	26	85	65	56	14	35	31	39	25	32	28	26	10	31	24	32	22	7	14	11	25	5	15	19	48	82	26	12	60	34	36	42
XF:Z:AIF	361	317	45	24	299	113	32	321	36	130	18	196	306	41	53	54	117	232	60	37	288	46	85	16	25	15	52	110	238	90	55	13	47	143	60	165	68	126	12	58	21	55	51	274	21	127	38	46
XF:Z:Ak6	97	125	26	14	153	9	22	160	35	22	25	109	152	29	39	41	24	50	38	56	146	35	19	10	14	17	12	16	132	18	41	13	19	69	7	95	15	56	13	13	17	45	27	131	25	27	20	25
XF:Z:Akap200	566	800	188	112	550	149	148	851	95	159	124	547	714	110	199	141	158	160	112	323	816	94	102	75	57	107	133	158	652	144	105	70	130	408	59	467	96	369	72	86	110	288	139	640	116	169	154	219
XF:Z:Akh	43	33	102	99	43	105	63	40	200	105	156	20	44	214	204	112	89	189	135	158	28	95	66	54	73	104	74	82	26	70	88	72	46	17	44	11	54	14	53	48	102	280	66	35	173	97	92	86
XF:Z:AkhR	10	39	121	95	43	59	83	53	81	77	61	26	53	86	133	109	41	112	154	204	52	74	39	60	28	35	101	44	50	23	59	22	36	19	19	32	33	17	26	28	46	122	84	24	70	56	86	107
XF:Z:akirin	531	1125	205	271	1153	315	144	1675	295	272	200	730	1112	285	372	285	263	570	334	700	1416	171	198	82	110	111	251	257	1096	249	226	122	128	658	106	618	141	421	77	141	167	466	218	1141	216	277	234	345
XF:Z:Akt1	118	229	122	84	185	96	86	243	150	124	104	146	235	130	139	126	136	135	94	232	293	93	111	71	70	97	115	116	218	141	126	81	99	113	46	132	88	100	56	76	121	235	85	188	135	127	97	104
XF:Z:al	2	0	1	2	0	0	0	1	2	3	1	0	3	2	1	4	0	4	1	1	0	1	1	0	0	1	2	0	0	0	2	0	0	0	0	0	0	0	2	0	1	2	0	0	2	0	4	1
XF:Z:Alas	747	467	741	599	699	1014	575	725	1272	993	1394	325	586	1683	1679	759	829	1985	875	1639	490	558	523	487	489	636	631	887	505	563	511	608	392	227	308	315	412	184	347	449	982	1887	422	446	1317	853	507	688
XF:Z:alc	107	230	257	197	160	256	127	231	259	284	290	157	200	432	316	221	140	395	227	298	244	155	152	193	179	149	192	210	174	162	147	129	89	117	77	117	106	87	93	135	251	516	118	205	341	248	165	189
XF:Z:Ald	8262	6049	15487	9129	4431	7823	7945	4436	15540	9906	11804	3287	6292	18606	19174	14438	7680	17444	13722	16939	5476	12626	5887	8402	6618	9031	10564	8849	5145	7899	11139	9125	5465	2540	4058	3703	5511	2792	5058	4936	13806	31400	8602	4213	14254	8955	9612	8606
XF:Z:Aldh	1359	1112	1653	1508	1274	1694	1180	1467	1790	1817	1941	747	1171	2619	2343	1630	1117	3377	1767	2221	1145	1494	1168	1358	1020	928	1482	1432	1039	1155	1185	832	753	509	643	734	715	489	576	886	1666	3217	1215	1087	2230	1738	1491	1433
XF:Z:Aldh-III	468	318	619	478	364	686	317	408	732	717	668	193	367	1051	1110	492	429	1520	615	937	377	379	464	650	357	375	472	665	315	446	324	361	374	171	281	217	280	128	222	344	633	1410	337	290	806	755	394	427
XF:Z:Alg-2	419	338	177	150	358	131	133	405	178	136	166	249	361	197	208	197	112	264	214	266	376	173	118	96	89	90	139	136	303	106	150	71	92	158	78	182	54	135	45	52	115	332	138	315	173	119	173	151
XF:Z:Alg10	142	100	27	20	114	36	14	149	23	40	26	73	132	53	38	22	31	51	23	42	103	27	20	15	7	21	18	25	77	27	20	16	18	34	11	56	14	42	6	15	17	48	24	107	22	24	17	22
XF:Z:Alh	141	340	27	14	241	22	23	314	29	27	17	189	265	24	31	37	26	27	22	21	370	27	14	18	13	24	15	19	266	31	22	17	13	125	8	130	13	117	16	16	21	46	32	275	36	21	35	37
XF:Z:alien	141	188	71	58	233	68	48	246	62	68	54	141	218	91	104	73	50	146	73	90	229	66	46	37	38	33	58	57	150	58	47	34	38	90	27	85	27	81	24	25	41	90	52	170	78	70	57	54
XF:Z:ALiX	611	328	338	260	414	253	241	414	425	285	264	279	331	400	378	433	254	606	369	465	402	316	207	203	145	224	249	248	275	232	297	178	132	142	118	175	157	148	101	135	236	486	195	325	343	289	241	275
XF:Z:Alk	83	67	222	148	51	130	143	33	307	186	263	32	72	409	383	256	195	285	183	342	60	214	131	143	151	180	170	168	71	198	182	201	115	26	74	42	99	25	114	98	303	554	110	45	339	158	118	133
XF:Z:AlkB	5	55	14	10	30	9	9	50	9	8	10	35	38	11	13	18	4	15	16	9	44	9	7	8	5	5	9	7	44	8	8	1	4	19	2	23	5	33	2	7	12	14	10	36	12	14	12	13
XF:Z:Alp1	0	0	3	0	0	0	0	0	0	0	0	0	0	0	0	0	0	2	0	0	0	0	0	0	0	1	0	2	0	0	0	0	0	0	0	0	0	0	0	0	0	0	0	1	0	0	2	0
XF:Z:Alp2	72	52	163	117	71	164	198	70	356	129	278	69	54	287	385	200	223	335	205	315	46	195	194	291	104	213	143	149	54	183	190	166	108	38	67	61	120	26	95	79	235	561	127	46	281	180	155	187
XF:Z:Alp4	342	430	819	440	466	563	485	467	707	560	533	259	451	784	974	666	505	1367	1011	1033	291	477	401	349	247	395	477	503	286	407	396	339	284	138	235	236	266	123	254	221	482	1332	400	240	564	539	346	531
XF:Z:alph	465	559	290	246	634	326	196	852	409	272	309	378	532	368	395	300	251	575	344	666	794	236	222	137	181	174	299	273	593	253	306	242	185	300	130	350	181	227	130	163	275	668	186	528	318	289	252	317
XF:Z:alpha-Cat	636	538	210	149	361	169	164	476	192	194	203	374	544	303	315	200	152	337	173	240	682	207	154	127	151	166	173	158	494	197	150	140	117	239	66	280	106	221	84	85	249	428	133	560	252	165	175	172
XF:Z:alpha-catenin-related	8	7	11	10	4	15	7	5	24	13	20	2	4	22	33	17	12	34	19	15	7	14	11	13	7	15	15	13	4	8	9	6	11	3	11	2	5	0	8	8	21	49	12	5	28	14	13	16
XF:Z:alpha-Est1	108	159	110	83	134	67	66	151	100	101	104	108	173	150	162	105	69	128	115	161	156	82	61	85	52	63	99	71	149	52	59	52	49	65	30	82	38	73	45	45	86	240	61	108	112	79	76	95
XF:Z:alpha-Est10	33	82	86	57	80	114	40	102	88	106	116	48	79	108	167	70	81	130	89	112	120	37	75	56	48	56	53	103	93	62	35	52	57	54	64	68	43	39	44	46	102	195	60	87	136	137	62	55
XF:Z:alpha-Est2	1	60	156	91	25	27	100	70	13	35	48	46	65	43	59	52	12	45	177	192	46	44	15	35	18	8	75	18	42	9	26	4	13	19	9	27	6	8	10	14	34	70	110	47	30	32	119	116
XF:Z:alpha-Est3	209	137	199	131	173	289	119	157	202	310	167	100	163	239	208	184	334	594	165	254	119	177	166	107	84	113	120	240	111	235	124	85	179	50	107	86	162	36	49	158	155	277	93	140	205	279	94	152
XF:Z:alpha-Est4	5	8	7	12	6	7	15	9	13	20	16	4	7	16	18	17	6	15	19	6	7	11	9	4	3	6	10	8	11	7	11	5	3	2	5	6	6	3	2	3	11	21	10	5	12	10	11	13
XF:Z:alpha-Est4aPsi	0	0	0	0	0	1	0	0	0	0	0	0	0	0	1	0	0	0	0	0	0	1	0	0	0	1	0	0	0	0	1	0	0	0	0	0	0	0	0	0	0	0	0	0	0	0	0	0
XF:Z:alpha-Est5	70	75	86	81	78	41	84	90	79	69	93	60	73	75	75	101	38	111	98	111	83	88	39	49	30	32	88	49	87	23	84	36	29	34	18	34	18	20	12	31	47	133	40	72	69	58	79	87
XF:Z:alpha-Est6	4	3	4	7	4	40	6	5	11	55	9	5	3	9	10	5	46	95	3	17	0	6	26	7	8	9	10	42	2	46	3	2	39	0	20	2	25	2	7	15	12	25	2	2	15	46	3	1
XF:Z:alpha-Est7	89	167	556	514	195	405	429	233	365	429	632	102	200	677	765	404	202	836	551	890	206	280	246	354	220	186	421	329	195	155	246	147	197	110	169	148	85	58	210	193	440	1103	338	145	588	365	456	459
XF:Z:alpha-Est8	32	38	86	57	36	62	71	21	107	97	76	33	32	187	153	116	70	147	120	94	28	73	80	129	67	79	45	101	38	70	64	60	59	17	38	20	37	19	56	52	120	246	45	17	122	90	70	48
XF:Z:alpha-Est9	28	66	131	109	51	61	107	62	117	76	95	69	69	162	165	142	62	121	146	202	54	99	44	62	64	77	113	59	50	69	85	55	35	41	26	36	37	27	44	33	80	209	88	39	117	69	92	71
XF:Z:alpha-Man-Ia	117	132	120	76	83	82	74	126	100	99	90	85	149	148	153	103	70	136	93	144	137	108	66	70	54	71	74	64	122	95	56	58	63	67	33	81	51	52	52	44	108	219	53	124	122	85	82	70
XF:Z:alpha-Man-Ib	274	225	40	23	219	38	20	271	37	36	40	164	247	58	66	31	43	94	35	46	255	36	38	17	17	33	28	50	205	35	29	21	24	122	10	99	21	76	15	23	39	76	40	211	53	50	35	45
XF:Z:alpha-Man-Ic	3	6	9	7	8	9	12	7	17	10	10	2	6	16	26	15	8	12	13	21	3	8	4	7	6	7	16	10	3	7	16	7	3	2	2	5	4	1	7	1	10	19	7	2	10	4	10	5
XF:Z:alpha-Man-IIa	146	100	39	13	105	32	23	122	28	41	26	78	115	41	30	24	26	72	22	30	114	24	29	20	12	13	15	24	89	30	16	12	16	50	18	46	26	26	10	20	29	36	27	103	27	42	16	22
XF:Z:alpha-Man-IIb	35	173	28	15	135	53	10	148	30	44	22	110	138	41	41	22	47	80	20	29	155	22	43	25	15	30	18	46	98	24	14	22	25	85	16	72	20	73	16	19	32	56	7	130	22	34	19	28
XF:Z:alpha-PheRS	39	196	45	40	226	36	29	261	72	38	37	140	202	47	43	67	34	45	55	58	210	51	26	30	17	36	36	21	165	43	55	32	19	92	22	112	28	92	13	17	32	103	49	164	30	39	53	48
XF:Z:alpha-Spec	412	366	572	426	296	305	374	321	456	408	431	188	332	690	609	522	304	643	480	724	385	517	284	262	297	304	432	321	325	368	425	301	224	163	127	210	235	150	184	183	463	940	326	305	599	333	439	418
XF:Z:alpha4GT1	96	123	21	25	155	31	18	146	45	32	33	74	127	45	44	45	25	73	40	61	140	26	33	17	19	23	37	24	108	28	22	18	19	53	11	46	19	41	13	20	22	56	26	125	38	30	30	34
XF:Z:alpha4GT2	0	1	0	0	0	9	0	0	0	13	1	0	0	1	1	0	7	17	0	0	0	0	10	0	0	0	0	16	0	13	0	1	2	0	8	0	7	0	0	5	1	0	0	0	1	10	0	0
XF:Z:alphaCOP	220	209	142	126	274	114	114	243	204	117	104	161	219	116	139	171	147	278	161	176	257	164	99	69	50	107	98	102	209	150	154	105	51	102	57	139	96	112	28	51	64	214	100	185	129	130	106	113
XF:Z:alphagamma-element:CR32865	1	3	3	2	1	1	1	0	3	1	2	0	2	2	1	0	0	3	1	0	1	1	1	2	0	1	2	0	0	1	0	0	1	0	0	0	1	0	1	1	0	0	1	0	3	3	1	1
XF:Z:alphaKap4	0	0	0	0	0	29	0	0	0	20	0	0	0	0	0	0	22	30	1	1	0	0	13	0	0	0	0	19	0	16	0	0	3	0	12	0	13	0	0	5	1	0	0	0	0	11	0	0
XF:Z:alphaSnap	342	417	380	342	500	300	273	577	467	357	312	281	424	449	453	406	229	592	484	534	465	285	233	149	190	219	285	264	378	255	295	220	164	182	145	222	175	166	94	172	282	665	222	380	405	336	326	317
XF:Z:alphaTry	8688	7285	28435	21255	8638	6934	23633	10812	11311	7418	11123	6605	8998	15258	16233	23917	5388	13838	26373	41101	7702	19066	5540	10295	5743	6227	25086	6919	8244	5269	19428	6052	3434	3342	2434	4729	3170	3558	3736	2799	8928	20413	14981	6263	12204	6677	18971	20976
XF:Z:alphaTub67C	1313	1311	12	8	1427	16	11	1662	3	10	7	902	1363	1	39	21	5	8	18	41	1282	45	12	5	7	20	9	7	1051	16	36	4	5	558	0	666	5	456	7	4	4	2	94	1177	5	13	42	100
XF:Z:alphaTub84B	7291	3511	1517	1111	4754	1798	760	4964	1773	2057	1240	2293	4952	1860	2233	1689	1955	3752	1385	2116	3971	1863	1441	652	611	945	1213	1529	3317	1944	1157	796	1209	1890	667	2230	979	1375	562	856	1048	2471	1068	3452	1296	1736	1271	1338
XF:Z:alphaTub84D	158	300	139	90	321	300	88	350	161	310	135	230	308	151	150	132	257	574	129	172	318	126	224	132	59	63	96	275	297	263	101	72	121	129	116	175	148	114	42	132	114	282	87	281	130	254	109	102
XF:Z:alphaTub85E	2	0	2	1	1	24	1	0	8	31	4	0	0	7	8	1	16	36	2	0	0	1	14	3	0	2	3	21	1	15	2	1	8	0	11	0	11	0	1	7	8	11	1	1	4	20	2	0
XF:Z:Alr	387	202	56	36	253	103	35	283	64	102	52	133	213	66	74	65	77	196	61	114	196	48	59	15	24	18	51	85	155	58	64	29	47	87	25	102	50	76	15	58	33	77	30	178	42	91	30	53
XF:Z:alrm	6	6	32	19	10	26	14	9	55	27	30	4	10	58	62	18	17	55	33	20	7	22	12	11	24	22	17	16	11	15	18	23	14	1	9	9	12	3	16	12	33	83	14	6	44	19	24	14
XF:Z:Als2	226	157	46	42	168	55	52	164	79	53	53	88	182	80	72	68	47	88	61	83	182	60	29	33	29	34	57	42	103	23	29	31	20	67	12	64	21	56	15	21	38	93	34	154	59	48	33	43
XF:Z:alt	661	590	233	180	535	175	165	653	298	177	179	425	642	248	271	416	242	382	244	493	791	353	167	78	108	155	255	177	627	234	407	179	140	334	82	494	150	345	69	102	195	414	180	537	227	200	257	281
XF:Z:aly	0	0	0	0	0	9	0	0	0	11	0	0	0	2	1	0	15	12	0	0	0	0	6	1	0	0	0	12	0	7	0	0	5	0	5	0	7	0	0	6	0	0	0	0	0	14	0	1
XF:Z:Ama	17	5	23	5	0	0	1	5	2	11	1	1	4	0	0	6	1	2	0	0	0	32	2	0	1	6	8	0	0	7	0	2	4	1	0	0	1	0	0	2	0	0	0	4	2	2	0	0
XF:Z:amd	29	32	8	4	56	8	6	54	3	6	2	36	72	13	10	14	3	5	7	4	72	10	5	1	1	3	6	5	58	5	5	3	6	37	1	22	1	19	2	2	3	16	8	40	9	1	1	10
XF:Z:amn	0	0	0	0	0	1	0	0	0	0	0	0	0	0	0	0	0	1	1	2	0	0	0	0	1	0	0	0	0	1	0	0	0	0	0	0	0	0	0	0	0	0	0	0	0	0	0	0
XF:Z:Amnionless	9	15	35	39	13	20	32	11	32	20	30	10	11	44	47	43	21	36	46	59	7	31	18	23	23	14	27	22	16	25	30	14	9	7	7	6	6	6	11	13	35	64	27	14	34	30	18	33
XF:Z:amon	30	32	62	33	19	53	50	20	120	61	80	10	24	123	123	74	50	108	67	76	25	61	50	62	42	76	63	54	21	68	59	78	29	9	22	10	43	7	49	26	85	236	43	12	93	54	44	54
XF:Z:amos	0	0	0	0	0	0	0	0	0	0	0	0	0	0	0	0	0	0	0	0	0	0	0	1	0	0	0	0	0	0	0	0	0	0	0	0	0	0	0	0	0	0	0	0	0	0	0	0
XF:Z:AMPdeam	401	395	441	292	419	227	257	485	264	241	215	288	359	371	373	383	195	496	484	604	427	390	150	202	137	188	319	233	350	186	257	145	137	182	98	220	93	150	112	146	239	503	235	314	317	219	292	273
XF:Z:Amph	74	106	126	143	90	133	82	127	185	159	135	79	112	202	200	138	91	158	118	192	121	113	78	93	97	91	129	125	97	124	111	78	69	50	65	61	73	57	52	78	149	400	93	94	195	128	137	109
XF:Z:AMPKalpha	338	388	302	231	450	230	234	457	364	218	287	227	385	350	383	341	199	491	430	440	365	291	187	163	166	176	245	218	356	192	245	173	112	161	112	182	146	149	101	101	254	604	205	326	319	271	261	296
XF:Z:Amt	0	0	0	0	0	0	0	0	1	0	0	0	0	0	0	0	0	0	1	0	0	0	1	0	0	0	0	0	0	0	0	0	0	0	0	0	0	0	1	0	0	0	0	0	0	0	0	0
XF:Z:Amun	553	952	245	219	632	212	157	1035	291	248	253	684	865	312	386	268	184	389	246	420	1206	194	186	136	142	205	230	225	912	205	193	182	141	557	83	511	101	387	118	124	245	504	198	968	310	239	228	276
XF:Z:amx	36	54	19	18	45	19	10	53	19	11	19	44	44	22	22	18	13	24	21	32	74	6	10	13	12	13	13	3	48	8	12	10	5	22	5	28	6	23	10	8	19	43	24	65	20	21	21	17
XF:Z:Amy-d	195	418	1697	1123	414	705	1627	494	958	449	979	543	341	1186	1225	1510	363	907	1447	2481	346	1237	430	1250	478	540	1318	667	496	354	1375	566	277	238	287	318	295	190	326	333	848	1767	966	383	1900	766	1379	1442
XF:Z:Amy-p	3336	1992	7708	5478	2509	4187	4832	1871	7086	3863	7160	1620	2404	8749	8957	7826	3880	6926	6467	11046	1864	6159	2610	3606	2419	3354	6628	3397	2302	3227	5198	3856	2037	1038	1244	1319	1931	866	1703	2006	5614	11455	3517	1351	7367	4262	4430	4922
XF:Z:Amyrel	21	7	25	24	6	56	19	4	47	40	98	9	2	88	62	19	12	73	22	30	9	17	44	52	27	18	30	23	9	18	10	23	16	2	20	0	17	1	21	19	66	109	16	1	107	59	3	6
XF:Z:ana	16	19	16	6	35	37	7	35	18	39	11	11	19	13	23	7	25	73	11	11	12	12	16	6	12	6	9	24	18	22	5	6	18	6	16	21	22	12	4	18	6	26	3	10	16	28	5	3
XF:Z:ana1	47	54	11	3	33	36	12	38	9	44	14	38	41	22	9	10	30	71	7	8	76	10	35	9	6	14	9	41	52	34	6	4	18	39	11	36	25	33	8	21	5	17	13	66	18	47	8	3
XF:Z:ana2	269	154	12	1	186	28	7	220	3	31	4	79	141	3	5	8	21	48	5	8	178	6	14	1	2	4	0	19	142	14	6	4	6	72	12	49	17	46	1	7	1	4	10	141	4	30	11	17
XF:Z:ana3	126	123	3	2	136	13	3	146	2	17	2	84	132	3	10	5	8	35	1	2	147	7	14	0	2	4	2	12	101	8	4	3	4	65	3	51	4	45	0	10	0	6	4	120	3	20	5	15
XF:Z:Ance	398	334	1080	721	328	291	570	371	461	377	378	201	351	643	581	943	223	658	1044	1245	245	915	264	278	339	283	851	323	342	283	917	230	183	159	141	232	176	159	153	258	426	873	623	256	495	306	742	800
XF:Z:Ance-2	7	9	6	9	3	2	6	1	3	5	2	0	7	4	5	5	4	6	4	10	3	8	3	1	4	1	1	4	3	2	6	0	3	4	0	3	0	1	1	1	1	4	1	1	4	1	2	6
XF:Z:Ance-3	4	7	28	18	5	22	11	10	27	27	23	4	8	30	43	32	14	52	19	24	6	14	19	17	16	16	10	14	3	13	8	18	10	3	11	3	9	3	8	8	21	33	9	9	29	19	15	18
XF:Z:Ance-4	14	35	114	76	55	89	76	45	122	75	111	30	40	130	126	158	69	135	114	153	43	101	61	38	45	48	74	68	51	71	75	45	42	27	36	23	33	22	23	35	81	216	59	26	109	90	85	77
XF:Z:Ance-5	11	26	72	60	29	120	71	49	103	138	172	24	48	262	179	55	42	207	95	129	25	36	74	72	97	37	65	121	30	61	29	31	60	5	47	21	18	5	50	58	104	164	36	24	150	116	61	67
XF:Z:Andorra	0	1	0	1	0	23	0	0	3	16	0	0	0	0	0	0	21	36	0	0	0	0	28	0	0	0	1	22	0	8	0	0	3	0	13	0	9	0	0	10	0	2	0	0	0	16	0	1
XF:Z:angel	120	56	16	13	51	20	16	43	16	16	11	32	46	27	20	13	16	28	12	18	65	15	10	14	6	8	15	20	41	12	8	7	8	17	2	25	10	24	6	16	13	32	10	28	15	6	9	16
XF:Z:Ank	145	251	156	138	266	139	91	310	246	118	168	157	239	217	242	138	116	195	188	274	296	115	67	100	85	105	106	162	238	115	106	104	77	126	68	134	83	101	56	69	162	343	84	207	186	141	140	133
XF:Z:Ank2	57	58	206	146	44	151	121	45	358	263	239	36	58	468	333	193	127	280	205	217	63	214	138	177	205	247	186	187	44	229	155	199	123	30	82	29	139	39	125	115	367	733	128	40	370	172	190	154
XF:Z:Ankle2	207	299	38	25	369	32	25	388	37	32	33	225	295	41	60	49	26	51	41	70	347	42	23	20	11	31	19	26	244	41	41	17	19	136	12	137	21	91	13	16	18	54	35	313	30	24	27	47
XF:Z:Anp	63	172	62	25	106	9481	22	14	92	7228	80	16	6	39	158	29	6603	17433	11	21	13	47	6737	37	11	167	212	6635	34	4579	14	370	3281	3	3601	68	4437	32	28	3677	769	126	4	11	162	8904	14	12
XF:Z:Ant2	26	12	15	9	25	249	14	14	15	269	10	10	15	8	12	9	226	513	15	9	4	9	146	2	0	5	7	196	15	200	9	11	111	3	87	13	142	5	3	122	4	19	6	9	9	213	5	5
XF:Z:antdh	18	32	144	115	27	65	77	27	93	51	78	16	33	139	148	92	52	117	81	149	30	77	37	48	25	65	72	39	38	55	67	42	35	9	24	23	21	13	41	26	80	188	65	12	101	49	76	70
XF:Z:Antp	10	18	49	28	5	33	36	13	36	41	49	10	14	80	58	37	28	58	33	82	16	35	24	27	27	39	41	31	17	42	25	43	35	10	12	17	23	15	20	21	54	120	20	10	68	34	28	40
XF:Z:antr	1	4	1	2	1	136	0	1	7	98	1	0	0	7	4	0	102	242	0	6	0	0	92	0	1	4	0	112	1	93	1	12	60	0	55	2	53	0	1	46	3	1	2	0	9	144	2	1
XF:Z:AnxB10	726	279	323	252	320	250	195	339	350	298	275	176	308	458	445	347	218	552	323	377	279	298	206	170	140	201	231	193	257	216	213	203	131	132	107	154	116	93	102	143	271	500	165	283	319	221	236	191
XF:Z:AnxB11	268	171	141	91	207	123	83	219	151	124	85	110	177	150	145	122	118	220	110	171	177	138	97	63	43	96	94	119	146	99	121	97	67	88	42	94	86	60	27	79	98	163	85	133	121	97	88	72
XF:Z:AnxB9	484	514	946	552	499	505	332	514	968	550	499	272	361	1008	872	750	524	1040	766	735	383	859	429	377	414	622	603	472	396	576	652	481	325	172	267	271	395	212	300	299	517	1263	469	337	638	507	561	418
XF:Z:aop	564	306	153	81	197	74	88	249	120	81	142	238	317	188	178	135	86	200	102	186	505	173	84	80	83	110	106	97	334	96	140	92	83	177	45	216	68	158	62	68	166	373	103	329	179	92	107	129
XF:Z:aos	22	19	25	31	34	12	16	39	40	16	25	29	32	52	34	27	14	38	28	40	25	35	14	17	15	36	20	16	39	33	26	16	11	7	6	22	11	15	22	12	43	81	13	22	38	18	28	17
XF:Z:Aos1	251	356	42	44	324	37	30	417	39	42	36	258	343	31	61	55	31	97	33	49	408	51	47	19	21	33	32	40	292	39	37	17	25	170	12	219	19	139	10	22	40	68	52	356	44	40	55	54
XF:Z:AOX1	355	252	558	405	191	501	363	294	580	477	723	170	213	841	723	461	273	759	597	860	206	535	365	322	290	297	449	439	184	294	324	337	212	100	149	98	161	77	198	266	579	1169	291	163	757	503	465	423
XF:Z:AOX2	0	2	2	0	1	1	2	1	1	0	0	0	1	1	0	1	0	0	0	0	2	1	0	0	0	0	0	0	1	0	0	0	0	0	1	2	0	0	0	0	2	1	0	1	0	0	0	0
XF:Z:AOX3	42	235	401	257	240	189	368	327	296	189	317	209	228	339	309	285	132	245	264	524	224	207	146	282	139	174	286	173	202	160	189	114	90	104	53	120	90	119	109	108	253	464	216	228	359	248	293	266
XF:Z:AOX4	0	0	2	1	0	0	0	0	0	0	0	0	0	0	0	1	0	1	2	0	0	0	0	0	0	0	0	0	0	1	0	0	0	0	0	0	0	0	0	0	0	0	1	0	0	0	3	0
XF:Z:ap	24	17	29	29	17	35	18	16	90	27	33	7	18	47	51	71	30	78	55	76	13	37	18	16	20	18	35	29	22	25	48	32	26	7	24	10	13	9	15	12	32	51	24	8	41	37	44	32
XF:Z:AP-1-2beta	569	312	141	135	381	115	110	423	146	122	120	225	340	161	187	132	93	247	162	248	344	116	102	54	57	94	106	108	305	77	112	72	62	146	55	195	69	136	42	59	105	249	74	287	118	104	114	118
XF:Z:AP-1gamma	396	282	186	112	181	89	114	249	148	121	140	196	321	207	225	153	123	155	107	238	366	169	96	96	88	123	119	106	288	141	146	120	80	140	44	195	66	166	87	60	157	333	108	244	174	124	126	148
XF:Z:AP-1mu	197	299	129	115	377	93	94	458	142	103	95	250	292	145	137	129	90	189	141	183	332	98	85	67	54	63	90	78	265	55	100	66	49	145	41	190	50	133	38	57	78	198	82	327	120	112	97	111
XF:Z:AP-1sigma	178	198	70	57	201	54	55	245	72	61	65	137	213	77	83	73	66	106	81	106	246	55	35	42	29	40	75	60	184	47	60	19	23	107	22	105	34	67	18	36	36	143	60	215	75	59	64	94
XF:Z:AP-2alpha	167	294	82	74	323	69	63	427	134	83	100	197	323	111	133	111	66	137	96	183	341	65	54	30	46	77	87	51	298	81	77	63	49	146	40	172	48	112	35	40	92	187	85	308	120	64	85	87
XF:Z:AP-2mu	166	262	97	68	281	88	74	326	136	101	103	180	236	149	147	105	100	157	126	184	259	83	48	34	34	71	69	89	174	70	73	55	39	119	39	130	45	108	30	49	95	220	79	196	118	88	90	94
XF:Z:AP-2sigma	285	230	113	82	253	80	76	313	115	99	106	153	251	135	155	120	84	156	136	174	254	93	81	71	52	67	85	95	228	63	74	67	48	126	35	140	53	114	37	52	96	196	70	227	102	78	85	81
XF:Z:Apc	117	134	49	42	124	43	36	139	64	49	42	77	120	60	62	63	49	86	74	63	135	41	22	36	38	27	44	38	80	44	42	28	23	52	19	50	26	37	13	21	48	98	24	105	64	41	37	36
XF:Z:APC10	40	61	16	16	58	19	16	62	17	24	17	37	53	23	26	19	25	31	29	15	78	16	16	13	8	12	23	24	48	14	11	6	8	34	7	24	14	20	6	12	10	38	13	56	27	21	18	16
XF:Z:Apc2	95	173	3	5	175	14	4	186	7	11	3	127	126	6	9	9	2	22	5	9	167	12	13	4	7	4	3	11	140	7	4	3	7	75	9	79	5	67	2	6	4	9	20	159	6	14	14	25
XF:Z:APC4	103	51	7	5	81	17	7	86	14	8	16	39	82	7	7	9	13	23	11	15	72	11	12	7	4	10	6	15	52	9	7	1	5	34	5	45	5	25	5	12	4	20	6	72	10	13	8	21
XF:Z:APC7	22	210	4	1	162	3	4	290	0	1	2	159	182	0	3	6	2	2	2	6	225	7	2	1	1	2	4	4	192	0	4	0	2	99	0	112	1	85	0	0	0	0	11	193	1	2	12	23
XF:Z:ApepP	29	104	57	49	95	27	39	130	59	47	43	82	73	47	39	65	32	50	80	88	128	41	39	22	35	21	54	43	99	20	67	19	18	49	18	93	26	69	11	25	21	107	54	89	46	38	71	48
XF:Z:Apf	59	56	46	32	99	55	30	117	47	42	45	41	97	66	71	45	37	88	63	99	75	36	30	20	25	34	39	35	59	38	41	32	35	38	19	53	20	31	13	25	41	63	34	47	49	38	48	45
XF:Z:aph-1	124	107	36	21	100	26	23	120	33	28	26	76	106	36	35	23	37	61	24	31	106	30	17	16	6	9	13	20	63	33	22	10	15	46	7	45	14	42	7	26	21	42	29	114	21	19	29	33
XF:Z:aPKC	223	205	108	83	265	62	60	297	130	87	91	125	224	143	137	106	68	154	129	162	254	97	71	69	61	85	88	78	211	74	63	63	43	108	36	142	49	98	42	30	88	180	65	231	132	60	88	79
XF:Z:Aplip1	8	8	29	24	9	32	23	13	59	37	40	4	14	67	58	28	24	42	39	25	5	18	10	14	26	25	22	22	6	24	14	27	21	3	10	9	15	5	15	18	32	88	12	2	56	22	10	15
XF:Z:Apoltp	128	173	608	536	221	225	549	235	405	258	314	161	239	492	507	593	239	545	681	930	204	418	195	218	154	232	440	251	222	206	377	231	120	114	97	168	124	88	103	99	290	588	375	180	384	254	402	457
XF:Z:app	101	121	87	76	144	76	59	196	109	80	80	85	159	120	98	90	80	130	70	135	146	69	60	45	59	54	77	95	112	72	74	60	50	54	29	87	50	48	28	47	96	203	60	135	80	57	59	65
XF:Z:APP-BP1	79	90	15	24	107	101	8	138	16	107	14	78	116	24	28	23	74	201	23	23	86	22	62	8	9	10	17	82	77	69	15	9	48	44	46	59	47	40	9	52	19	51	17	97	22	96	21	27
XF:Z:Appl	74	102	343	261	45	233	208	56	577	230	451	43	94	658	642	338	236	335	256	623	110	279	171	241	264	381	283	287	104	331	290	325	231	48	138	74	162	73	207	142	514	1126	189	68	573	252	256	275
XF:Z:Aprt	112	134	78	81	187	40	45	167	64	48	44	101	169	67	97	72	34	91	94	123	159	71	40	30	40	37	55	52	135	37	55	33	21	80	16	84	22	61	14	23	52	105	51	172	74	55	54	62
XF:Z:Aps	837	659	289	167	697	228	126	800	281	225	266	495	760	321	374	260	212	458	227	378	821	236	192	144	144	213	192	183	608	231	214	180	159	402	97	395	132	286	95	160	272	621	176	627	377	257	173	223
XF:Z:apt	123	223	28	19	230	26	13	323	25	31	12	155	237	31	36	25	31	60	19	34	255	24	15	13	8	13	10	21	191	31	21	12	11	96	12	113	7	82	8	11	9	31	20	226	16	26	21	36
XF:Z:AQP	5	24	70	41	16	34	45	22	93	40	78	14	17	106	107	78	43	80	45	55	17	42	31	53	32	54	46	42	17	40	39	47	31	8	32	20	36	10	22	29	91	225	57	11	85	59	65	42
XF:Z:aqrs	3	7	4	2	6	332	0	0	20	319	4	0	0	18	9	1	347	796	1	7	1	0	213	6	4	16	3	304	2	218	0	17	168	0	183	3	163	0	6	159	27	2	1	0	31	328	7	4
XF:Z:ara	9	3	15	4	1	7	5	4	13	6	4	3	2	14	14	7	6	14	11	12	5	12	5	19	5	9	10	7	4	10	7	13	4	1	3	4	8	1	3	4	16	38	6	1	10	10	10	7
XF:Z:aralar1	157	402	344	348	365	281	242	486	327	245	311	209	391	393	379	362	131	405	449	597	361	255	152	123	198	113	424	199	336	129	262	150	104	186	122	204	96	136	80	145	249	579	276	353	352	239	462	402
XF:Z:Arc1	727	487	926	749	675	2783	767	682	2067	1391	1773	422	575	1513	1906	1131	1999	3334	1058	2180	475	898	3717	967	437	710	740	2331	446	3395	779	808	1565	255	677	325	1396	208	370	1345	938	1326	823	493	1545	2986	611	993
XF:Z:Arc2	48	29	31	20	30	34	20	33	76	39	47	27	32	68	59	30	51	78	21	54	30	29	67	49	22	35	28	48	23	55	20	36	29	10	14	14	19	16	12	22	31	96	20	29	41	51	26	22
XF:Z:Arc42	248	186	139	96	236	131	86	284	120	108	157	153	259	168	215	115	74	224	119	214	200	105	64	72	63	56	107	105	180	93	93	50	60	121	43	114	32	85	53	61	122	256	93	235	128	124	81	114
XF:Z:aret	8550	5759	546	365	3162	639	284	4526	335	692	310	3778	5529	503	612	481	631	1109	432	698	7280	598	536	171	243	273	478	643	5367	754	444	195	475	3014	277	3652	474	2438	170	447	376	777	583	5459	392	710	544	672
XF:Z:Arf102F	770	1008	550	577	1175	511	484	1274	602	530	383	776	994	487	571	775	495	972	566	926	1125	504	409	255	181	325	481	417	959	388	565	322	239	509	202	634	332	442	165	239	344	677	449	958	400	463	482	472
XF:Z:Arf51F	207	310	152	150	416	152	93	480	234	149	175	195	329	209	264	218	160	289	212	388	376	138	125	68	91	98	175	131	324	124	150	123	92	200	59	220	88	141	57	92	147	376	119	303	208	156	159	145
XF:Z:Arf79F	238	494	346	303	293	236	308	477	343	323	376	465	524	346	441	410	374	251	215	510	431	162	167	146	123	267	229	248	370	238	204	156	139	190	124	275	212	355	102	150	277	765	307	318	354	292	351	344
XF:Z:ArfGAP1	707	393	143	116	500	116	100	537	194	96	118	295	404	125	171	216	144	257	151	286	404	163	90	54	44	92	114	99	352	107	180	74	48	192	37	219	98	163	39	31	91	190	110	384	111	82	118	139
XF:Z:ArfGAP3	314	274	112	105	292	133	114	306	215	143	94	173	278	121	138	181	142	239	112	222	313	164	110	43	57	95	126	125	249	111	139	89	63	145	48	143	83	117	42	48	65	188	94	255	135	137	116	98
XF:Z:Arfip	109	105	29	13	24	29	16	70	34	36	21	91	86	29	30	19	29	34	7	21	68	14	19	15	11	21	18	34	49	24	8	8	10	37	11	32	22	53	10	18	23	58	18	60	33	30	16	16
XF:Z:Arfrp1	103	87	31	28	97	44	22	110	36	37	13	58	116	23	47	31	37	74	27	41	100	31	19	12	8	21	24	28	76	29	24	4	15	55	19	40	19	42	7	14	19	52	14	80	27	38	30	31
XF:Z:arg	30	34	100	94	47	33	70	48	31	31	31	18	32	66	58	71	16	84	106	113	46	67	20	17	16	16	63	32	39	18	62	15	11	19	15	24	12	17	15	14	38	64	68	34	34	42	89	63
XF:Z:Argk	293	1211	2883	1726	290	1514	1819	754	3379	2232	3189	949	797	3887	4490	1967	1770	1650	1197	2761	1150	1289	1457	1672	1864	3008	1981	2413	1182	2188	1880	2388	1631	610	1259	991	1873	850	1547	1654	4090	10538	2081	935	4233	2719	2619	2296
XF:Z:ari-1	376	291	308	213	273	208	218	303	398	233	303	219	294	421	413	310	215	354	292	574	340	233	149	163	163	229	254	240	250	215	280	266	179	174	101	182	168	145	105	160	434	882	168	252	377	238	208	273
XF:Z:ari-2	268	166	33	25	204	33	25	194	34	34	33	83	165	38	49	24	19	65	32	50	179	32	23	9	12	21	24	33	136	25	33	17	19	68	11	74	20	44	13	12	25	68	25	161	33	25	34	26
XF:Z:Arl1	31	191	105	96	174	93	71	276	121	120	100	157	181	101	128	133	81	124	108	172	211	94	72	36	35	63	105	76	183	75	95	50	62	114	37	129	48	87	29	60	52	144	93	189	88	83	86	103
XF:Z:Arl2	82	47	22	16	45	36	12	45	25	47	18	44	53	29	31	23	39	79	22	32	66	27	51	18	10	12	19	43	51	42	13	13	21	26	17	24	23	29	8	25	16	33	22	46	22	48	16	26
XF:Z:Arl4	141	346	149	100	301	119	76	363	157	110	113	255	343	149	166	107	101	194	131	173	320	78	85	80	69	89	107	106	298	94	82	60	63	161	52	171	60	121	40	61	114	259	87	293	139	114	99	114
XF:Z:Arl5	205	181	45	41	202	36	23	224	45	31	28	158	218	42	66	52	37	61	32	65	231	37	34	19	23	21	33	37	163	31	29	27	24	104	11	110	16	63	18	10	20	82	44	191	49	46	46	48
XF:Z:Arl6	0	1	2	0	1	0	2	0	2	3	2	0	0	6	3	0	0	2	5	1	0	3	1	3	1	2	1	0	1	1	0	3	2	0	0	1	1	0	2	0	2	4	4	2	0	2	2	0
XF:Z:arm	682	602	256	193	753	183	154	779	244	204	206	389	753	322	303	247	189	379	275	387	651	237	129	80	115	150	177	145	530	199	156	136	102	304	76	284	63	208	75	72	152	420	164	577	201	166	189	233
XF:Z:armi	149	197	8	5	207	12	4	257	4	16	5	124	192	9	9	11	14	25	11	10	215	15	12	4	5	5	1	12	173	10	10	5	8	99	12	108	9	87	3	2	6	12	14	207	10	20	9	15
XF:Z:Arp1	382	309	159	179	364	155	105	446	201	155	149	218	397	204	222	208	156	282	188	311	350	161	91	71	93	114	178	113	267	127	151	95	70	142	44	196	79	143	47	67	117	296	124	295	159	129	140	142
XF:Z:Arp10	68	81	56	40	88	33	34	108	46	25	39	57	96	42	44	52	37	52	43	65	65	54	30	32	9	21	26	20	60	38	28	18	15	39	12	44	8	29	17	21	35	57	34	55	41	35	33	39
XF:Z:Arp2	192	406	94	75	195	53	74	414	64	78	31	261	244	46	67	89	60	84	81	113	399	53	46	41	26	41	48	49	302	35	66	29	24	166	25	182	29	156	15	21	29	91	66	325	48	72	91	98
XF:Z:Arp3	354	512	262	193	350	126	161	519	229	122	134	391	416	225	228	341	139	253	246	396	559	225	117	69	106	127	195	127	497	122	239	108	91	243	62	329	100	219	75	68	129	280	212	439	173	175	256	233
XF:Z:Arp5	34	35	12	5	36	17	6	45	5	17	8	31	31	17	19	8	20	45	6	14	35	9	23	2	7	5	12	17	34	13	4	7	10	21	12	24	11	10	4	10	4	33	8	39	8	16	5	8
XF:Z:Arp53D	2	6	1	1	1	102	0	0	3	86	1	0	0	1	3	0	89	214	2	0	0	0	95	1	0	1	1	98	0	82	0	0	50	0	35	0	51	0	2	50	0	3	0	0	1	99	0	0
XF:Z:Arp6	248	127	36	39	161	36	31	196	54	40	51	96	159	60	72	49	26	84	36	64	139	39	37	31	24	32	30	42	118	30	29	25	19	54	13	83	17	55	15	12	52	87	32	112	51	34	38	37
XF:Z:Arp8	41	159	18	9	153	18	9	182	19	6	14	113	123	29	29	21	19	26	22	29	143	5	10	9	7	14	10	5	122	18	10	6	10	72	6	100	12	47	14	8	8	26	17	141	13	18	19	31
XF:Z:Arpc1	292	251	215	149	271	130	160	362	147	140	146	195	221	166	181	221	120	289	190	265	276	163	106	78	48	117	140	140	241	121	137	80	69	119	44	167	85	99	56	55	101	231	121	262	131	134	153	146
XF:Z:Arpc2	634	911	155	144	1080	111	96	1206	140	95	79	655	1040	109	173	163	135	218	198	262	1019	134	82	40	46	70	121	94	800	109	139	64	70	428	36	510	62	353	45	48	83	163	159	874	113	95	156	191
XF:Z:Arpc3A	218	216	76	65	219	56	58	230	64	73	54	135	226	87	83	90	79	120	83	115	217	80	52	30	21	50	53	47	186	65	67	48	37	90	21	105	36	77	22	38	58	109	60	186	74	49	43	69
XF:Z:Arpc3B	82	26	114	103	36	32	80	52	44	16	45	40	26	43	42	130	22	62	95	200	35	94	18	32	17	23	79	23	25	29	100	19	19	13	5	21	22	15	11	12	26	65	74	21	49	23	74	88
XF:Z:Arpc4	480	289	266	183	348	138	201	437	175	112	151	237	393	228	231	211	117	297	231	371	315	189	126	94	83	110	158	102	294	155	177	80	78	153	46	216	83	124	46	72	135	271	170	291	167	110	153	167
XF:Z:Arpc5	302	246	114	111	300	100	87	342	97	96	78	216	230	100	125	130	100	228	140	217	297	77	79	31	34	56	106	110	216	68	111	52	57	93	37	139	58	94	30	59	75	142	92	225	73	103	91	102
XF:Z:arr	14	37	31	13	22	12	10	24	18	10	15	17	33	20	23	16	6	25	11	21	34	17	10	14	5	14	13	11	29	15	5	5	11	16	6	13	8	17	4	6	12	22	12	29	14	10	12	10
XF:Z:Arr1	418	519	1653	1156	531	802	728	519	2353	1234	1864	190	448	2548	2394	1678	956	1700	1963	1988	380	1248	617	970	919	1302	967	613	299	967	842	923	646	167	404	299	417	175	705	405	1396	2819	898	292	2010	796	1176	1090
XF:Z:Arr2	1225	650	2214	1767	777	1013	974	705	2746	1790	2290	280	622	3738	2702	2202	1169	2132	2425	2693	533	1665	821	1062	1182	1566	1457	890	432	1108	1196	1149	727	285	416	400	523	233	821	615	1841	3501	1146	402	2584	971	1412	1523
XF:Z:Ars2	750	469	128	83	328	84	75	402	122	86	95	322	443	166	152	130	88	208	102	160	654	178	91	63	67	91	85	91	444	101	129	86	74	256	53	324	54	164	36	64	99	225	85	485	158	113	96	110
XF:Z:Art1	659	433	36	28	474	38	28	549	49	28	27	260	369	27	34	49	28	72	45	54	435	50	27	10	9	24	32	33	385	27	37	18	9	156	14	185	29	150	18	16	20	44	46	372	29	34	39	48
XF:Z:Art2	0	0	0	0	0	3	0	0	0	9	0	0	0	0	1	0	4	8	1	0	0	0	3	0	1	0	0	2	0	2	0	0	4	0	5	1	6	0	0	1	0	0	0	0	1	6	0	0
XF:Z:Art3	157	170	28	10	156	10	20	152	13	17	8	92	169	16	16	32	17	41	30	28	169	26	18	7	9	14	21	28	132	15	15	5	15	71	8	102	11	55	4	5	11	26	21	158	14	21	15	35
XF:Z:Art4	413	395	22	7	439	11	9	547	7	15	9	266	391	13	25	22	7	18	18	23	507	16	12	2	2	12	9	10	398	12	26	11	5	181	2	173	7	150	2	6	7	12	25	365	7	15	23	36
XF:Z:Art6	0	0	0	0	0	3	0	0	0	3	0	0	0	0	0	0	5	11	0	0	0	0	3	0	0	0	0	8	0	3	0	0	0	0	2	0	2	0	0	1	0	0	0	0	0	4	0	0
XF:Z:Art7	97	55	13	3	82	14	6	93	11	15	13	43	91	17	25	12	6	18	14	27	78	16	8	3	4	7	7	9	57	6	9	9	8	23	5	32	5	20	5	7	8	32	12	56	15	13	15	11
XF:Z:Art8	66	76	23	17	84	10	19	81	22	12	13	64	103	16	26	33	18	29	40	30	65	26	10	7	2	12	18	11	72	28	24	7	7	43	7	37	8	28	2	12	7	43	13	67	13	10	12	22
XF:Z:Art9	0	0	0	0	0	2	0	0	0	2	0	0	0	0	1	0	4	7	0	0	0	0	2	0	0	0	0	1	0	3	0	0	2	0	1	0	0	0	0	2	0	0	0	0	0	1	0	0
XF:Z:aru	56	39	51	25	37	52	27	40	51	55	57	32	36	65	51	40	44	96	27	50	47	76	43	58	38	53	33	50	36	67	29	33	42	20	19	35	28	19	30	39	62	139	21	38	64	36	32	29
XF:Z:arx	170	98	9	10	131	11	8	117	13	18	10	63	111	12	20	12	10	17	8	16	117	9	11	8	1	4	7	11	88	13	8	4	7	38	2	48	5	37	2	3	9	11	9	109	11	16	11	14
XF:Z:ARY	0	0	0	0	0	15	0	0	0	16	0	0	0	0	0	1	15	34	0	0	0	0	11	2	0	0	0	9	0	15	0	0	7	0	6	0	10	1	0	7	0	0	0	0	0	18	0	0
XF:Z:Asap	190	190	56	60	191	62	51	254	60	47	59	120	189	74	55	77	51	95	73	84	213	56	36	35	32	32	29	44	177	34	63	39	14	97	25	91	25	84	23	23	45	97	46	187	57	58	52	67
XF:Z:Asator	128	73	82	44	76	64	38	70	108	79	87	45	64	115	117	67	57	93	58	100	86	65	39	63	35	76	51	68	74	46	65	39	45	33	33	57	43	30	24	38	104	167	58	69	102	54	67	52
XF:Z:Asciz	17	28	5	3	21	8	3	32	6	3	4	21	23	8	12	7	3	4	7	5	38	3	5	7	1	4	5	7	15	6	3	2	1	14	4	9	0	7	2	7	1	11	4	28	3	5	10	5
XF:Z:ase	1	0	0	0	0	0	0	0	0	0	0	0	1	0	0	1	0	0	0	0	0	0	0	0	0	0	0	0	0	0	0	0	0	0	0	0	1	0	0	0	0	0	0	0	0	0	0	0
XF:Z:asf1	182	301	23	19	315	25	13	380	38	20	15	216	294	34	28	36	17	45	18	39	301	29	21	13	10	34	17	16	207	16	37	22	12	130	9	116	13	109	4	14	23	38	32	298	21	25	26	48
XF:Z:ash1	71	188	30	19	50	32	19	103	22	28	17	132	102	32	38	19	19	28	20	35	157	13	29	15	9	31	18	32	120	35	22	16	21	74	11	70	17	66	11	22	30	56	16	114	27	47	23	21
XF:Z:ash2	48	113	55	49	106	43	37	140	44	62	41	69	124	67	60	56	28	86	51	65	136	51	39	46	13	33	29	31	102	38	33	16	28	44	7	51	19	54	18	20	35	67	28	109	45	52	53	44
XF:Z:Ask1	145	175	89	42	149	61	59	200	81	77	74	123	144	81	104	70	40	124	67	121	199	84	58	68	49	66	52	61	138	66	62	44	50	74	30	116	42	77	39	38	72	147	62	160	94	66	70	53
XF:Z:asl	195	110	6	4	119	29	0	133	10	21	6	80	128	11	6	12	27	53	2	10	115	8	17	2	3	7	2	17	90	28	8	4	19	43	8	55	10	38	4	18	4	4	9	95	2	28	7	7
XF:Z:AsnS	255	169	54	32	195	30	31	179	91	33	48	145	219	67	75	69	58	114	68	72	203	66	19	28	27	31	51	34	156	27	67	49	25	59	23	126	29	76	18	15	53	119	68	178	71	40	45	66
XF:Z:asp	237	290	1	5	311	31	4	366	0	18	2	162	288	1	9	9	26	60	6	6	320	7	15	1	1	5	1	30	214	23	13	1	19	131	12	140	6	96	1	13	1	1	12	271	0	22	16	27
XF:Z:Asph	156	153	323	210	100	186	182	92	363	227	328	56	73	512	418	257	190	526	284	314	70	270	191	213	211	270	209	247	81	230	258	263	148	49	87	57	177	53	149	157	384	911	174	93	408	259	206	186
XF:Z:ASPP	21	19	28	27	21	27	16	26	48	25	33	13	33	44	30	31	22	55	26	57	20	33	18	9	13	23	29	23	19	35	24	28	18	8	6	10	10	11	16	4	31	75	21	12	29	23	22	17
XF:Z:asrij	450	176	75	72	283	103	53	248	66	85	90	169	250	109	98	72	77	170	73	127	219	64	50	36	20	41	79	64	165	58	66	38	39	88	21	135	38	86	22	40	55	109	52	172	95	60	59	60
XF:Z:ast	14	124	29	12	26	20	9	87	17	10	17	74	68	20	18	27	17	26	28	31	98	3	30	13	10	10	13	18	69	12	14	8	9	45	8	51	15	51	6	16	20	26	21	82	13	21	21	17
XF:Z:AstA	74	59	173	161	66	92	130	64	191	116	149	41	64	229	223	201	97	237	229	309	59	137	82	69	93	86	144	79	72	68	136	87	48	35	53	36	48	19	51	45	131	297	98	51	186	96	128	170
XF:Z:AstA-R1	1	4	7	5	2	3	1	1	6	16	10	1	6	16	20	11	3	7	1	15	3	5	7	5	9	7	11	4	2	6	3	12	2	1	2	0	7	1	7	3	14	27	3	1	19	6	2	6
XF:Z:AstA-R2	7	9	27	9	8	18	12	7	13	15	11	4	5	19	26	16	8	30	25	20	4	15	14	14	8	6	13	15	7	11	8	6	9	1	5	5	8	1	5	3	11	25	13	3	18	12	10	9
XF:Z:AstC	16	33	102	91	20	58	80	61	154	54	111	18	28	119	160	140	48	99	142	230	43	69	49	54	58	71	102	54	37	46	69	43	32	28	27	36	33	10	31	27	68	180	75	25	122	83	104	120
XF:Z:AstC-R1	2	0	0	0	0	1	1	1	4	2	2	1	1	2	5	2	1	2	2	1	1	2	1	2	0	2	1	1	0	1	3	3	1	0	2	0	0	0	1	0	3	10	0	0	2	1	2	3
XF:Z:AstC-R2	5	2	14	9	3	15	9	3	10	14	7	0	2	19	13	12	10	21	13	21	4	6	5	3	14	5	13	4	3	7	8	5	5	2	4	2	9	1	4	8	11	30	2	4	6	11	7	6
XF:Z:AstCC	0	4	0	0	2	33	2	0	1	52	0	0	1	0	0	1	34	99	2	3	0	0	35	1	0	0	0	24	0	24	0	3	15	0	13	1	26	1	1	14	0	3	0	0	0	50	0	0
XF:Z:asun	40	68	7	7	47	4	4	63	14	8	9	36	47	7	11	11	4	20	11	19	70	13	6	5	5	7	9	6	47	7	6	6	8	32	5	22	2	13	5	7	9	17	7	50	11	5	4	14
XF:Z:Asx	76	111	45	29	106	25	28	133	37	46	40	58	104	65	47	30	35	71	48	55	140	30	38	13	20	26	31	37	78	33	27	22	30	53	13	56	17	35	17	14	37	85	21	132	44	42	47	47
XF:Z:Atac1	9	19	9	2	20	10	8	32	5	7	9	13	22	13	7	2	5	23	8	14	26	10	10	9	5	4	6	5	28	8	10	4	2	5	7	11	4	7	2	1	4	17	4	17	3	10	15	7
XF:Z:Atac2	45	47	12	7	36	9	8	42	17	5	10	38	52	10	8	15	6	10	8	7	27	8	6	14	5	3	4	6	40	4	10	2	4	14	4	24	3	21	3	6	6	12	8	43	8	7	8	9
XF:Z:Atac3	47	66	11	5	59	6	10	64	7	14	6	40	48	13	20	7	7	18	9	13	67	9	12	3	4	6	10	9	52	8	6	4	3	34	5	27	7	22	2	8	7	20	6	54	5	13	13	16
XF:Z:ATbp	16	21	7	3	11	5	3	20	3	3	3	18	28	3	9	5	2	6	3	5	34	11	2	4	3	4	3	3	24	5	2	3	1	11	1	11	3	8	1	1	6	9	2	16	5	4	2	4
XF:Z:Ate1	143	193	79	61	189	69	57	238	90	83	77	130	198	90	102	95	58	106	67	156	169	62	62	60	32	48	75	55	152	55	47	35	47	77	23	85	40	74	21	33	64	129	67	151	80	85	68	79
XF:Z:Atet	60	106	62	48	85	34	61	77	78	46	59	63	96	94	97	97	41	89	76	128	62	55	37	60	40	40	64	43	75	36	58	41	23	24	24	48	34	43	27	17	53	113	32	61	62	45	53	53
XF:Z:Atf-2	44	37	9	7	47	11	6	58	15	25	5	29	31	7	11	12	12	44	8	11	52	7	13	8	5	5	6	22	44	21	7	3	8	21	3	16	10	12	4	12	1	18	7	35	10	23	5	10
XF:Z:Atf3	195	159	324	299	106	180	213	120	294	192	242	110	179	396	366	350	163	284	346	614	179	274	143	106	134	162	225	176	133	204	291	156	107	57	61	121	122	80	100	87	233	470	226	101	269	140	263	267
XF:Z:Atf6	114	169	110	74	133	72	89	169	135	81	112	94	150	150	131	108	85	156	105	192	174	94	78	63	54	78	106	96	146	84	103	71	61	96	29	109	61	82	45	47	106	254	81	155	133	67	105	112
XF:Z:Atg1	424	333	135	93	243	109	96	287	149	96	127	212	370	200	152	179	86	175	179	281	412	126	75	57	86	77	149	82	319	77	123	74	48	166	43	186	43	131	50	44	96	239	128	311	149	119	142	149
XF:Z:Atg10	21	16	11	3	22	1	4	22	6	0	5	13	20	10	6	6	4	14	5	11	23	6	3	5	4	3	5	6	15	3	5	1	3	7	0	9	3	11	1	2	7	12	4	16	8	1	7	6
XF:Z:Atg101	150	154	127	108	196	85	79	167	136	98	116	90	183	117	146	136	70	148	194	184	150	96	54	35	42	56	105	56	124	76	80	55	35	52	28	76	32	56	26	24	65	167	87	131	114	74	75	104
XF:Z:Atg12	78	79	38	29	74	39	38	73	51	44	32	57	87	43	49	45	38	81	44	58	88	51	41	25	23	29	37	37	51	33	26	27	25	37	19	38	24	26	19	16	35	81	36	63	47	43	38	33
XF:Z:Atg13	251	194	80	65	235	90	61	256	111	108	109	144	206	144	151	83	82	191	82	154	247	87	79	53	60	52	85	95	183	61	63	66	59	107	44	132	52	84	49	59	105	214	73	178	162	106	99	97
XF:Z:Atg14	40	125	61	57	102	64	80	153	65	71	83	72	102	83	102	70	48	124	73	119	145	49	48	56	33	45	59	64	101	56	54	31	31	58	29	60	33	54	25	35	78	133	49	116	90	60	59	68
XF:Z:Atg16	148	105	38	29	107	83	27	131	45	111	21	97	105	36	43	41	83	203	36	56	115	44	64	22	9	19	30	73	91	63	37	24	57	53	34	53	66	46	13	41	32	64	22	132	39	84	28	39
XF:Z:Atg17	683	432	235	217	341	193	173	413	262	182	203	264	419	253	294	263	173	282	221	554	515	223	121	88	101	160	200	175	407	158	203	147	107	231	59	212	91	183	89	83	204	391	158	353	260	185	186	284
XF:Z:Atg18a	246	261	156	171	283	136	124	302	142	138	122	197	274	186	187	144	93	215	185	251	272	135	90	82	74	80	136	99	232	85	108	65	49	110	34	135	59	95	58	72	140	229	90	242	176	126	98	138
XF:Z:Atg18b	40	30	29	32	29	35	37	38	42	18	29	24	32	32	54	21	25	34	27	49	38	32	20	28	19	25	18	35	18	37	30	23	17	16	4	20	15	16	10	16	36	73	27	24	48	26	21	18
XF:Z:Atg2	101	117	120	94	75	53	122	101	87	68	88	72	133	122	119	81	44	74	83	134	85	49	43	80	38	47	68	45	95	55	35	39	33	56	17	64	23	59	25	49	74	141	78	78	104	87	71	90
XF:Z:Atg3	136	141	107	104	156	92	86	170	108	86	114	104	140	164	131	135	52	192	146	194	163	99	73	55	55	47	92	90	132	70	86	57	48	45	39	66	39	47	41	37	78	177	85	120	116	100	79	102
XF:Z:Atg4a	320	153	107	130	192	77	74	192	118	101	112	97	188	187	157	125	81	198	131	195	209	126	79	76	52	80	103	80	150	56	89	71	49	90	35	92	45	62	32	57	102	215	81	173	140	100	100	121
XF:Z:Atg4b	135	217	46	50	202	34	41	276	52	39	38	132	136	69	58	41	40	74	63	50	244	32	31	33	29	34	39	32	161	27	42	19	14	85	16	113	21	69	14	15	42	72	30	190	66	43	41	72
XF:Z:Atg5	25	67	19	26	77	19	15	101	28	19	24	40	74	22	38	24	19	28	27	45	85	29	20	6	12	9	25	24	55	9	24	22	7	37	4	41	8	23	13	10	14	34	20	58	32	16	23	21
XF:Z:Atg6	13	48	45	21	33	32	31	47	40	18	33	38	49	44	30	33	26	41	32	26	63	25	13	33	14	26	20	28	35	25	26	17	12	24	11	20	19	18	11	17	26	48	13	45	38	30	29	19
XF:Z:Atg7	34	80	18	14	79	19	9	107	29	15	23	51	78	27	22	24	16	45	24	34	77	15	17	5	7	11	14	14	65	15	11	5	12	36	5	42	17	30	8	8	8	24	13	70	27	26	28	17
XF:Z:Atg8a	797	1410	1912	1693	1527	1583	1477	1754	2002	1436	1713	962	1524	2347	2310	1850	1165	2365	2220	3327	1244	1252	999	821	737	1095	1324	1421	1126	1124	1146	891	731	547	524	716	739	522	577	739	1572	3235	1054	1094	2029	1509	1059	1504
XF:Z:Atg8b	3	4	2	1	3	247	0	1	3	306	3	0	0	4	4	1	222	639	2	1	0	3	207	4	0	1	3	243	0	166	0	4	128	0	102	6	156	1	6	146	0	2	0	1	3	297	0	0
XF:Z:Atg9	139	95	71	67	109	48	48	109	60	67	67	69	129	109	80	60	26	102	77	139	76	51	32	31	33	33	56	45	84	40	42	28	28	34	22	49	31	29	23	21	62	100	41	66	77	57	44	62
XF:Z:atilla	136	190	307	296	187	347	210	247	391	351	372	111	208	555	527	340	246	584	365	569	129	243	191	119	173	198	300	298	156	240	165	190	164	80	111	121	119	65	131	143	278	621	219	147	439	293	290	246
XF:Z:atk	0	1	0	2	0	24	3	2	8	21	30	0	1	29	26	4	9	13	2	6	1	1	13	27	11	2	2	24	2	5	0	5	3	0	9	0	5	0	4	8	14	42	2	1	26	23	5	4
XF:Z:atl	505	597	679	388	655	501	408	650	719	569	576	434	608	823	781	559	512	1022	596	724	595	499	410	433	332	426	418	453	571	481	381	390	286	300	209	344	316	230	227	294	543	1052	311	524	716	614	369	418
XF:Z:atms	36	62	10	6	62	9	16	67	14	19	20	39	57	19	16	17	10	24	20	10	54	11	11	11	4	10	11	14	53	15	4	3	6	23	10	26	7	19	6	8	7	18	12	52	10	17	16	13
XF:Z:ato	1	0	0	0	0	0	1	0	0	0	0	0	0	0	1	1	0	0	0	0	0	0	0	0	0	1	0	0	0	0	0	1	0	0	0	0	0	0	0	0	1	0	0	0	1	0	0	0
XF:Z:Atox1	208	313	198	171	303	197	127	382	294	223	191	233	345	258	277	232	181	363	218	262	329	176	154	98	98	145	169	177	301	201	167	141	120	184	97	196	128	148	76	96	150	421	131	286	224	205	155	142
XF:Z:ATP7	150	134	52	50	150	82	27	170	57	121	52	72	156	78	85	81	87	232	101	109	162	62	54	18	30	26	63	108	115	76	51	40	52	69	39	86	44	51	21	52	46	92	53	139	47	86	65	48
XF:Z:ATP8B	4	8	18	14	10	20	16	12	26	32	22	1	4	29	34	19	16	34	14	18	7	14	17	15	14	25	9	23	7	26	13	16	12	3	8	2	10	1	11	13	26	52	16	6	24	30	13	13
XF:Z:Atpalpha	519	1102	1532	1160	659	1210	840	1011	2490	1305	1814	594	971	2719	2728	1479	1106	2003	1347	2572	1019	1208	954	767	1278	1563	1330	1426	884	1284	1134	1311	933	474	652	614	823	498	914	766	2251	4763	931	783	2420	1262	1231	1292
XF:Z:ATPCL	802	759	713	496	711	882	433	817	671	786	1148	457	725	1104	1237	555	410	1607	775	1009	729	551	505	454	399	278	533	594	673	320	386	328	336	341	319	374	224	274	256	358	700	1632	381	628	1128	918	616	566
XF:Z:ATPsynB	1874	1291	1929	1514	1188	1001	1067	1317	1718	1278	1318	897	1388	2075	2242	1730	916	2353	1812	2096	1272	1617	728	810	770	1003	1579	1282	1180	948	1810	1147	703	560	554	813	863	621	561	703	1725	4499	1329	1003	1676	1253	1536	1450
XF:Z:ATPsynbeta	1560	3108	4221	3111	2913	1867	2149	3418	3509	2285	2973	2055	3709	4304	4854	4178	1956	4159	4409	5829	2871	3665	1362	1711	1728	2286	3271	2256	3174	1924	3491	2224	1400	1618	1145	1987	1398	1449	1159	1263	3100	8091	3090	2602	3135	2205	3641	2852
XF:Z:ATPsynbetaL	1	0	1	0	2	19	0	0	0	36	0	0	0	2	0	0	26	48	0	0	0	1	22	1	0	0	1	34	0	32	0	1	28	0	20	0	22	0	1	22	1	3	0	0	0	40	0	0
XF:Z:ATPsynC	8575	6815	5784	5511	8260	3444	3196	9484	5866	4031	4266	4127	7680	6748	6767	5587	2745	7901	6716	9051	7465	5344	2281	1686	2793	3151	5602	4082	6991	2778	5557	3842	1998	3512	1914	4224	2273	2888	1818	2232	5537	14019	4795	6061	4993	3647	5511	4866
XF:Z:ATPsynCF6	1698	1331	1692	1699	1700	1102	1015	1960	1924	1253	1423	892	1462	2135	2007	1868	942	2458	2126	2771	1350	1521	681	492	743	963	1586	1273	1397	871	1631	1080	592	645	540	806	634	598	543	677	1549	4166	1240	1144	1630	1103	1341	1330
XF:Z:ATPsynCF6L	0	3	1	0	1	86	0	1	2	80	1	1	0	2	3	0	99	153	0	2	1	0	92	0	1	0	1	77	0	95	0	1	67	0	45	1	55	0	3	65	0	4	0	0	3	132	1	0
XF:Z:ATPsynD	2638	1641	2928	1906	2077	1120	1628	2139	1845	1444	1546	1269	1836	2700	2564	2209	1025	2861	2650	2921	1739	2060	827	1179	789	1113	2063	1439	1735	1044	1815	1212	714	799	522	1120	862	782	685	808	1986	4351	1676	1460	1945	1259	1624	1602
XF:Z:ATPsyndelta	1277	974	1008	1078	1108	567	561	1324	958	667	732	704	1058	1138	1107	1191	479	1206	1370	1707	935	1030	399	255	415	483	1028	600	1015	448	1009	521	304	420	239	668	333	414	264	341	759	2074	856	847	792	589	1025	932
XF:Z:ATPsynE	1846	1169	1602	1422	1587	1001	930	1644	1629	1218	1204	762	1334	1842	1881	1661	925	2271	1955	2447	1247	1454	646	559	702	779	1359	1117	1211	831	1271	895	569	532	472	713	672	528	456	531	1288	3249	1024	990	1396	995	1200	1154
XF:Z:ATPsynepsilonL	3	0	0	3	2	29	1	2	2	45	3	0	0	1	3	3	37	59	4	3	0	3	22	2	0	1	3	39	1	27	2	1	22	1	16	1	11	1	1	11	1	6	1	0	1	41	2	0
XF:Z:ATPsynF	3341	2325	3099	2820	2915	1735	1819	3048	2750	2144	2216	1667	2318	3418	3470	3001	1491	4480	3460	4135	2467	2565	1315	1009	1128	1564	2745	2136	2289	1489	2996	1883	1053	1215	874	1665	1334	1090	986	1257	2946	7235	2445	1951	2761	2012	2461	2345
XF:Z:ATPsynG	2741	2652	4480	3377	3028	2144	2278	3224	3603	2571	3113	1784	3198	4772	4961	4241	2220	4972	4374	5249	2408	3559	1463	1446	1520	2203	3309	2418	2622	2097	3022	2211	1421	1297	1066	1698	1475	1224	1295	1456	3591	7939	2832	2180	3425	2498	2919	2910
XF:Z:ATPsyngamma	1595	1059	1445	1023	1198	715	761	1221	1250	961	1038	773	1377	1657	1798	1401	720	1712	1434	1654	988	1415	519	474	607	816	1114	873	1063	747	1171	840	541	499	396	768	525	506	451	507	1247	3035	1054	921	1174	840	1118	979
XF:Z:ATPsynGL	1	6	2	0	2	132	0	0	3	153	1	0	0	2	6	0	98	349	1	0	0	0	93	4	0	0	2	115	0	99	2	3	58	0	41	2	71	0	0	61	1	5	0	0	4	156	0	0
XF:Z:ATPsynO	2513	1835	3311	2083	1753	1280	1639	1767	2470	1658	1967	1294	2055	3164	3305	2718	1278	3202	2963	2855	1703	2454	1062	1420	1145	1553	2147	1650	1731	1226	2315	1568	847	822	729	1075	1005	873	918	926	2534	5621	1878	1413	2488	1652	2153	1836
XF:Z:att-ORFA	125	77	88	67	78	80	63	84	66	107	74	68	98	100	86	62	71	140	61	88	86	62	63	55	24	50	53	77	61	67	41	31	41	35	29	32	31	42	20	33	78	119	40	67	91	100	31	56
XF:Z:AttA	227	106	109	154	1429	198	779	141	8796	98	112	282	20	302	294	9992	5434	83	51	316	96	5364	516	900	57	6125	101	183	84	4876	8619	5564	51	27	29	124	4653	2189	133	173	306	175	348	64	469	224	295	156
XF:Z:AttB	1175	115	62	115	2966	137	456	165	9540	123	117	174	18	302	212	10273	5694	118	48	242	92	7656	501	485	71	5405	104	127	151	5911	9491	5884	60	21	20	177	4163	2130	146	202	204	99	263	79	264	146	161	110
XF:Z:AttC	3918	309	267	428	11739	469	2303	465	30731	273	341	659	58	606	1078	33027	15140	435	322	1019	296	22089	1124	1829	250	15990	316	383	368	13344	28644	17246	83	137	69	341	12206	5856	246	500	595	327	995	170	984	419	1113	568
XF:Z:AttD	58	20	5	9	76	9	9	7	363	8	7	2	1	4	7	155	303	7	5	14	7	120	36	22	9	141	9	7	18	228	232	591	3	5	4	14	348	42	20	8	7	3	12	4	24	9	11	4
XF:Z:Atu	329	195	46	24	251	27	19	237	30	19	31	121	227	41	46	23	23	56	29	39	210	25	29	15	8	22	12	22	144	25	23	15	15	82	14	94	13	54	11	19	31	67	28	167	33	35	26	37
XF:Z:Atx-1	0	2	0	3	0	4	0	0	4	0	0	0	0	1	2	0	1	5	0	0	1	0	2	1	0	3	0	0	0	2	1	1	0	1	2	0	1	2	0	1	1	1	1	1	0	1	1	0
XF:Z:Atx2	368	431	201	89	98	131	168	181	218	185	213	305	226	254	288	156	177	304	86	246	586	141	165	148	143	182	122	231	357	186	176	155	136	202	71	275	157	244	126	155	308	645	129	354	280	263	174	193
XF:Z:Atxn7	104	84	18	18	66	34	17	62	30	32	24	54	57	26	33	16	29	73	20	38	67	26	15	9	14	20	25	32	60	26	25	6	22	29	14	44	15	21	14	18	24	49	13	78	34	26	28	17
XF:Z:aub	203	164	3	1	177	8	0	148	2	15	0	112	171	1	5	6	4	11	0	7	182	2	10	0	2	0	2	10	131	7	2	0	5	72	6	79	6	63	0	4	2	3	6	120	1	8	3	16
XF:Z:aurA	156	170	3	2	146	32	6	189	1	31	4	95	145	3	5	10	16	63	8	7	179	2	19	1	2	4	6	34	128	23	4	2	15	71	9	82	16	52	0	15	2	4	12	137	0	26	10	7
XF:Z:aurB	246	219	8	7	236	13	3	221	2	19	1	161	219	1	5	6	7	27	4	4	189	9	14	2	2	3	3	20	184	17	6	2	12	113	11	112	8	71	1	5	3	1	17	213	3	18	10	19
XF:Z:aust	0	0	1	0	0	18	0	0	0	18	0	0	0	0	0	0	12	32	0	0	0	0	10	0	1	0	0	21	0	15	0	1	6	0	5	0	10	0	0	13	0	0	0	0	1	13	0	0
XF:Z:aux	185	160	66	29	169	58	29	186	53	52	46	103	175	58	60	56	41	98	68	69	167	44	39	20	17	24	43	42	135	48	47	35	38	69	23	73	28	61	13	26	39	101	29	140	45	47	35	54
XF:Z:ave	31	92	33	22	67	43	16	73	34	46	35	63	75	41	37	25	36	82	39	29	94	28	38	24	21	25	17	43	81	27	17	13	22	35	25	35	23	31	14	22	20	47	24	83	25	62	21	22
XF:Z:Aven	23	48	13	5	40	8	11	38	15	11	9	34	37	12	16	6	8	29	9	13	42	14	4	9	8	6	5	7	34	8	6	4	1	22	2	17	5	18	1	5	6	13	7	43	15	13	12	7
XF:Z:awd	6181	7698	3359	3132	8535	2016	2243	10091	1883	2051	2209	6189	9115	2874	3111	2984	1527	3647	3064	4623	7642	2452	1322	964	1078	1179	2948	1849	7097	1476	2492	1117	983	3730	716	4931	915	3403	756	1209	1826	3867	2768	7100	2122	1832	2578	2884
XF:Z:Awh	2	0	5	2	1	3	2	0	2	1	6	1	3	6	7	9	2	6	6	14	0	6	1	1	2	1	8	6	0	9	3	2	4	3	3	2	6	3	2	4	2	5	2	0	3	3	1	4
XF:Z:Axn	236	196	21	20	189	38	18	183	26	37	20	138	201	42	38	32	27	52	45	64	219	41	32	20	27	19	32	25	169	34	19	15	17	78	9	87	15	70	15	14	30	50	30	193	30	36	26	36
XF:Z:axo	11	19	47	32	20	33	28	24	56	53	52	9	22	73	54	39	28	67	36	70	14	30	30	30	32	29	31	43	14	28	34	29	20	12	23	12	23	4	20	21	52	116	24	18	61	29	38	28
XF:Z:Axs	113	63	20	15	57	27	8	74	23	15	15	37	62	30	35	19	18	38	20	23	47	22	17	6	8	17	9	21	38	15	12	14	14	19	6	27	8	17	8	10	12	33	11	76	15	26	14	16
XF:Z:Axud1	440	302	90	45	217	51	44	260	59	67	78	166	288	108	118	76	48	115	72	151	294	63	49	44	35	48	53	60	245	57	61	46	45	134	20	156	33	103	26	33	73	150	53	261	93	54	54	77
XF:Z:az2	5	25	2	2	19	5	1	28	6	2	1	14	24	3	3	2	3	7	2	4	26	2	0	4	0	1	5	3	17	0	5	0	2	15	0	17	2	12	1	0	1	6	4	25	3	4	1	2
XF:Z:azot	0	1	1	1	1	66	0	1	1	84	0	0	0	1	0	0	49	174	1	0	1	0	51	1	0	0	0	35	0	37	0	0	27	0	31	1	42	0	1	25	0	0	0	0	1	73	1	0
XF:Z:b	43	106	285	150	85	139	121	52	311	183	226	47	85	371	394	239	163	339	274	201	42	215	129	176	146	220	173	143	69	149	157	183	99	24	75	42	103	33	111	102	270	639	186	38	301	166	156	146
XF:Z:B-H1	1	0	5	1	2	1	1	1	4	1	0	1	1	5	6	2	1	3	1	3	1	2	1	3	1	3	0	5	0	5	0	2	2	1	1	1	1	0	1	2	4	9	1	0	6	2	2	1
XF:Z:B-H2	0	0	4	3	0	2	0	0	2	6	3	0	0	2	1	1	4	5	2	0	0	1	4	1	1	1	1	1	0	5	1	1	2	0	1	2	4	0	0	2	1	10	1	0	2	3	1	4
XF:Z:B4	229	225	116	83	228	78	63	218	122	92	114	150	260	171	150	87	62	134	89	135	256	86	51	46	67	68	80	82	212	64	75	62	34	100	24	101	45	77	32	47	123	199	65	153	138	73	76	81
XF:Z:B52	671	910	237	179	954	169	160	994	270	211	217	612	891	293	275	302	182	395	251	351	821	244	134	155	129	133	198	158	728	170	166	123	94	414	60	545	107	350	78	84	178	375	188	812	254	160	212	204
XF:Z:b6	1	1	1	1	0	0	0	0	1	1	0	0	0	2	3	0	2	1	1	1	0	0	1	1	1	3	0	0	1	2	2	0	0	0	1	0	2	0	0	2	0	0	0	1	0	0	2	0
XF:Z:B9d1	0	0	0	0	0	23	0	0	0	24	1	0	0	2	1	0	19	36	0	0	0	0	16	0	0	0	0	16	0	18	0	0	15	1	9	0	7	0	0	9	1	2	1	0	0	13	0	1
XF:Z:bab1	4	7	19	8	3	3	9	4	8	12	11	1	3	18	24	11	7	10	7	11	6	7	7	4	8	12	11	4	5	7	6	10	4	1	3	3	9	5	6	10	13	23	2	2	15	4	7	10
XF:Z:bab2	29	44	128	63	35	45	77	26	90	57	94	22	37	105	115	119	40	101	135	140	40	103	36	58	52	58	68	64	28	63	66	46	24	16	21	22	30	17	29	30	60	165	63	26	98	39	71	79
XF:Z:babo	231	210	117	70	196	46	57	203	92	74	76	159	196	101	123	94	55	132	95	157	281	88	60	59	61	70	74	58	203	67	85	60	46	100	16	109	34	106	36	44	80	189	53	179	98	68	81	102
XF:Z:babos	20	84	94	69	90	38	57	149	109	59	75	74	62	97	111	109	51	126	71	121	128	100	35	60	31	58	66	52	112	55	82	55	35	70	20	52	36	42	30	28	60	181	65	71	66	57	85	85
XF:Z:Bacc	1103	1827	1619	1324	1053	1368	903	1543	1836	1223	1772	1198	1363	2042	2234	1298	855	1385	1270	3495	1963	886	929	697	978	1021	1330	1283	1614	933	1232	875	800	864	567	1133	566	819	670	778	1676	4206	1139	1303	2174	1557	1373	1596
XF:Z:Bace	4511	4899	15397	14296	5849	1619	17707	8751	2652	1449	2278	4985	4988	2447	3525	14161	1040	3043	19171	28947	5427	10795	1218	1552	1127	1246	14192	1282	5672	1002	11434	1235	565	2428	556	3346	693	2257	884	590	1455	3877	8991	5017	2537	1438	13290	14905
XF:Z:baf	1237	524	144	113	645	145	92	661	177	128	116	369	600	178	213	193	119	282	144	206	539	164	109	92	69	83	92	102	408	133	126	73	82	247	37	295	72	202	58	59	106	190	133	492	119	110	115	121
XF:Z:bai	739	514	441	357	546	420	331	529	459	426	254	438	515	398	365	556	481	919	320	493	555	393	353	201	116	274	316	394	505	398	466	288	182	243	164	346	298	273	81	227	244	496	300	482	320	488	318	299
XF:Z:Baldspot	1059	792	906	771	649	739	857	794	899	843	829	564	736	1241	1328	949	670	1530	836	2020	928	897	634	517	507	564	831	726	885	639	746	509	424	409	328	480	440	358	269	398	681	1476	579	728	925	741	797	781
XF:Z:ball	79	145	9	8	135	31	7	150	5	20	6	114	163	9	11	8	21	39	3	3	176	7	14	8	4	4	4	16	110	17	10	2	10	68	6	47	18	56	1	14	5	8	11	126	3	23	10	11
XF:Z:bam	48	64	0	1	70	4	1	54	0	0	0	33	70	0	4	1	1	4	4	0	74	1	0	0	0	0	1	3	37	2	1	0	0	33	0	15	3	23	0	1	1	0	9	49	0	2	6	3
XF:Z:bap	1	1	6	2	2	1	4	2	4	1	3	0	0	5	11	2	1	5	8	8	0	2	0	1	7	4	3	1	0	1	1	3	2	2	3	0	2	1	2	0	5	12	1	1	2	4	2	7
XF:Z:Bap111	432	299	35	27	350	63	17	348	35	62	35	168	317	42	57	44	52	99	42	65	338	27	34	9	11	17	21	45	244	39	27	13	30	126	9	126	27	118	10	23	19	65	33	265	29	55	29	42
XF:Z:Bap170	291	150	17	10	164	23	8	192	16	22	10	91	178	13	13	20	15	19	14	15	166	21	12	8	7	9	8	11	104	16	9	4	11	66	2	71	10	29	7	4	8	16	11	166	12	16	11	18
XF:Z:Bap55	218	165	27	10	214	36	13	215	34	30	30	111	205	45	47	41	35	57	32	61	174	33	22	10	10	20	20	16	149	19	27	21	17	67	11	84	11	46	11	10	26	42	35	166	32	27	23	32
XF:Z:Bap60	402	320	47	40	324	46	23	366	53	48	44	220	339	57	84	63	28	68	59	68	353	51	22	14	19	42	34	36	253	41	30	24	17	149	15	143	18	123	15	16	30	77	49	298	40	40	46	65
XF:Z:barc	510	298	78	65	351	85	43	398	101	95	96	204	283	112	117	97	64	178	80	131	288	86	66	47	42	46	74	88	258	90	67	39	37	152	33	140	46	130	40	50	93	150	67	269	88	88	73	97
XF:Z:bark	12	12	25	17	18	12	16	25	20	22	18	12	22	26	27	29	19	26	32	48	23	17	6	11	11	11	10	16	17	13	18	8	11	5	5	6	5	8	9	2	21	32	17	17	13	18	12	10
XF:Z:barr	152	187	12	6	155	31	8	216	14	34	8	101	168	21	16	15	35	64	14	9	200	11	20	4	9	9	10	41	128	31	18	6	18	70	12	75	26	53	8	14	10	15	12	158	15	32	13	24
XF:Z:baz	314	222	162	84	225	116	99	220	149	99	112	162	232	188	190	118	95	161	110	213	290	142	73	92	74	118	113	112	213	146	130	98	80	130	32	160	70	91	63	67	179	283	81	207	193	72	93	104
XF:Z:bbc	448	448	399	257	461	324	244	486	531	337	420	331	505	620	702	387	331	785	374	563	422	312	304	272	201	236	283	280	395	276	250	247	235	197	132	292	170	196	168	167	352	812	220	411	448	349	256	272
XF:Z:bbg	73	61	141	84	16	42	109	34	41	57	70	46	50	88	102	101	56	76	46	184	84	80	54	56	46	68	97	67	65	46	111	47	57	25	28	47	41	43	30	60	112	213	94	40	102	71	100	110
XF:Z:BBS1	0	0	0	0	0	1	0	0	0	0	0	0	0	0	0	0	2	1	0	0	0	0	0	0	0	0	0	0	0	0	0	0	0	0	0	0	2	0	0	0	0	0	0	0	0	0	0	0
XF:Z:BBS4	2	0	1	3	0	0	0	0	6	2	3	0	0	2	2	2	0	4	0	1	1	3	0	3	0	3	2	3	1	0	2	2	0	0	1	0	1	0	0	0	3	2	0	1	3	2	1	2
XF:Z:BBS8	0	1	2	0	0	0	1	0	2	1	1	0	1	0	3	0	0	1	1	0	0	0	2	1	0	1	1	1	0	1	1	0	1	0	0	0	0	0	1	1	1	0	1	0	0	2	0	0
XF:Z:bbx	10	7	7	5	4	8	5	2	6	9	8	6	13	16	14	3	4	10	5	14	8	7	5	5	3	4	8	6	4	6	10	2	5	5	0	2	2	3	1	3	13	17	2	3	8	5	2	4
XF:Z:bc10	64	173	78	80	170	75	62	205	101	79	97	95	143	97	104	101	65	122	101	153	189	52	61	61	45	57	63	82	154	49	64	66	53	84	41	75	47	68	34	28	75	227	52	146	128	68	62	77
XF:Z:BCAS2	92	140	32	26	163	19	15	154	31	34	18	85	142	29	40	31	16	56	27	47	159	24	17	8	14	17	23	19	121	21	22	18	16	52	7	91	16	53	3	17	15	47	29	121	24	27	32	22
XF:Z:bcd	178	305	3	3	268	2	3	339	0	3	4	207	271	0	12	4	2	1	1	6	365	6	4	0	1	0	1	3	229	4	10	1	1	138	0	131	0	99	0	1	1	0	17	289	1	5	12	27
XF:Z:bchs	29	26	29	37	14	39	32	19	70	29	65	18	26	69	70	43	45	50	38	80	22	39	31	33	32	47	45	32	16	43	31	31	28	8	13	9	24	9	21	27	65	118	28	17	56	35	24	34
XF:Z:BCL7-like	51	66	5	6	68	6	5	87	6	4	5	68	71	4	5	7	6	3	7	8	102	6	4	3	1	3	6	6	64	5	10	2	4	24	3	29	2	32	3	1	8	17	9	78	2	8	1	10
XF:Z:bcn92	56	118	30	36	116	42	21	170	48	51	33	82	136	59	51	35	37	69	39	58	113	30	31	17	22	25	28	42	93	17	27	27	16	55	21	52	22	50	10	13	23	95	30	104	36	46	32	31
XF:Z:Bdbt	182	65	26	15	77	26	19	92	32	20	25	44	95	22	39	20	23	50	27	43	86	21	16	21	9	20	19	32	50	25	22	16	7	29	8	53	12	30	8	11	13	60	22	83	29	31	22	22
XF:Z:bdg	190	115	41	26	123	61	28	112	64	85	35	72	130	47	66	44	60	172	58	45	116	42	57	22	24	30	38	67	104	55	27	34	52	44	39	55	32	55	16	33	39	94	30	98	39	76	24	21
XF:Z:bdl	40	41	78	73	44	73	44	41	153	94	111	17	42	161	190	91	68	141	91	102	23	75	56	72	67	99	67	82	41	88	70	88	44	13	34	25	39	17	48	42	103	267	47	20	126	69	75	58
XF:Z:be	60	56	31	21	43	25	11	34	30	33	26	34	62	42	33	32	23	25	27	30	50	41	27	20	14	30	20	17	38	31	27	20	17	17	18	35	20	22	19	19	25	56	19	40	42	23	22	18
XF:Z:BEAF-32	83	265	39	31	236	45	32	327	43	32	37	163	221	58	55	47	32	66	54	51	303	35	23	17	18	40	35	33	233	31	35	28	19	145	20	120	19	100	10	14	31	80	46	261	43	53	44	49
XF:Z:beag	95	81	13	21	76	22	18	108	26	27	24	61	107	40	33	24	31	60	27	34	89	28	20	25	19	17	15	29	71	25	19	11	20	36	5	35	11	40	12	14	17	44	23	68	22	33	20	26
XF:Z:beat-Ia	2	1	6	7	0	6	3	1	11	5	5	1	3	14	5	9	7	10	8	10	3	4	6	4	6	10	2	9	0	7	5	12	6	0	1	2	5	0	6	5	11	20	3	2	10	6	5	5
XF:Z:beat-Ib	11	6	17	12	15	6	7	8	18	14	21	5	8	23	30	14	14	16	28	25	9	11	8	12	12	17	13	9	8	13	5	13	3	2	2	3	7	2	7	7	19	37	5	8	27	8	14	11
XF:Z:beat-Ic	5	6	6	9	6	14	6	5	28	23	11	2	3	20	29	8	10	34	3	23	2	15	20	13	11	11	8	13	2	18	8	8	15	1	5	2	10	1	4	12	20	44	9	4	15	19	8	8
XF:Z:beat-IIa	17	8	36	23	5	18	28	3	38	21	39	4	5	64	71	30	28	51	27	49	13	32	34	57	26	44	39	32	12	24	31	35	32	2	20	9	28	7	24	28	72	146	7	6	79	25	31	27
XF:Z:beat-IIb	2	1	1	2	0	5	1	1	10	3	4	0	3	11	9	7	1	7	9	10	1	3	1	3	3	7	6	4	4	6	5	7	0	0	2	1	1	0	4	0	11	22	2	0	6	4	2	4
XF:Z:beat-IIIb	5	6	25	4	6	25	14	3	28	21	24	5	4	26	39	22	13	43	24	22	4	24	14	13	13	26	15	14	10	17	19	16	6	8	8	4	12	7	6	16	27	64	12	5	27	28	19	8
XF:Z:beat-IIIc	16	21	17	18	20	19	11	17	35	32	17	14	18	49	36	19	21	61	16	35	21	21	23	13	19	29	17	25	17	36	14	25	8	13	16	7	18	7	12	10	29	56	8	21	34	40	15	12
XF:Z:beat-IV	2	2	6	4	1	11	3	1	10	9	15	3	3	25	13	8	9	16	4	4	6	10	2	11	4	11	2	2	3	9	11	10	4	0	4	2	3	1	8	2	11	26	3	3	14	5	4	3
XF:Z:beat-Va	0	1	9	2	0	1	5	0	4	2	5	1	0	8	7	4	1	5	4	2	1	9	0	5	10	6	3	3	1	5	8	9	3	0	3	1	2	0	7	4	12	14	0	1	7	3	5	4
XF:Z:beat-Vb	2	2	11	3	4	6	2	2	15	4	16	1	3	15	17	4	6	11	2	9	1	8	4	2	10	2	6	12	3	6	7	9	6	0	2	3	7	2	1	3	10	23	4	2	7	5	8	6
XF:Z:beat-Vc	0	0	8	2	1	2	2	1	7	1	4	0	0	5	7	4	2	2	7	6	1	3	3	5	2	4	5	4	1	3	3	4	1	0	1	2	1	0	5	1	5	10	1	0	11	1	1	1
XF:Z:beat-VI	4	9	19	14	8	18	9	5	31	20	26	1	9	34	47	19	17	30	27	37	10	15	19	21	16	28	18	12	8	21	15	18	15	0	16	7	15	5	24	11	37	67	8	6	48	26	14	21
XF:Z:beat-VII	15	6	20	9	5	19	13	3	28	16	28	4	5	49	38	12	27	33	27	32	6	24	21	14	25	24	21	18	5	21	21	19	21	6	11	3	19	2	9	11	41	69	10	1	35	26	16	16
XF:Z:beg	90	63	33	29	82	22	15	102	25	19	25	46	79	36	22	31	21	34	28	30	75	21	19	16	17	15	18	25	64	10	23	14	8	36	7	49	11	27	10	9	15	46	19	68	22	17	19	21
XF:Z:bel	1161	1078	342	228	536	417	200	660	313	443	242	685	933	450	491	363	456	822	241	522	1248	367	415	161	187	255	274	470	993	521	378	274	375	596	215	763	345	556	176	328	381	868	301	928	395	507	239	293
XF:Z:Bem46	134	85	32	15	119	35	21	118	45	48	32	68	118	24	28	42	35	78	38	65	108	26	31	16	10	14	26	40	79	30	39	21	16	40	24	63	24	32	11	20	18	54	18	77	30	41	16	33
XF:Z:ben	951	839	591	408	624	310	371	907	450	383	436	548	892	597	728	521	326	552	344	1079	950	427	294	315	252	349	478	393	822	395	438	284	295	470	158	517	233	347	198	231	532	1188	387	675	604	432	393	487
XF:Z:Best1	55	132	55	45	101	37	29	110	52	46	51	98	134	56	64	75	24	73	49	55	134	60	39	31	21	37	49	30	118	36	49	23	27	63	15	61	23	47	14	9	46	80	39	130	41	23	61	50
XF:Z:Best2	172	157	115	56	215	127	46	171	114	117	87	129	186	119	137	98	98	237	100	126	146	80	119	54	60	82	70	99	119	87	61	47	65	57	67	96	61	55	27	65	81	149	64	145	116	122	87	76
XF:Z:Best3	0	0	0	0	1	14	0	0	0	14	0	0	2	1	1	0	12	31	0	1	0	0	14	0	0	0	1	15	0	13	0	0	10	0	8	0	15	0	0	13	1	0	0	0	1	20	0	0
XF:Z:Best4	0	0	0	0	0	7	0	0	0	10	0	0	0	0	0	1	5	23	0	0	0	1	5	0	0	0	0	12	0	3	0	0	4	0	2	1	3	0	1	4	0	0	0	0	0	9	0	0
XF:Z:Bet1	146	193	131	109	246	127	103	276	184	141	122	155	199	157	188	174	162	324	128	220	236	144	115	75	56	93	112	147	160	99	122	99	70	71	47	123	89	89	39	83	122	214	72	162	148	140	120	106
XF:Z:Bet3	66	98	18	21	79	34	14	129	37	32	23	60	107	24	52	32	37	59	37	44	112	17	21	13	22	15	27	38	102	21	21	18	26	47	16	54	14	37	8	14	26	72	26	77	26	54	28	27
XF:Z:Bet5	79	54	38	35	63	33	19	63	33	27	55	44	70	47	49	38	26	65	34	56	68	35	20	25	19	25	37	23	61	19	27	17	12	35	10	29	23	20	21	17	26	68	26	58	42	32	22	39
XF:Z:beta-Man	208	122	141	99	140	74	93	154	134	79	124	89	149	127	165	142	70	158	123	185	133	114	59	68	46	56	118	66	114	54	92	63	47	59	28	69	36	50	27	26	73	171	75	96	130	73	89	97
XF:Z:beta-PheRS	81	181	34	35	208	34	31	232	36	34	16	138	191	31	32	54	34	69	44	69	221	44	22	16	18	26	33	39	193	22	47	33	22	89	13	106	24	88	17	19	30	55	56	170	35	37	51	56
XF:Z:beta-Spec	140	184	315	229	135	215	204	193	354	208	247	119	188	387	369	264	179	326	242	497	236	221	154	113	174	209	261	218	187	231	242	198	143	127	100	123	136	77	91	145	292	637	148	166	390	201	257	268
XF:Z:beta'COP	129	262	151	169	336	146	109	395	270	152	119	182	286	154	183	277	185	259	193	237	328	184	111	60	67	129	140	128	281	138	229	149	71	155	66	199	104	117	55	65	99	240	126	244	127	158	178	136
XF:Z:beta3GalTII	101	40	9	7	61	9	10	73	9	11	11	35	71	8	16	9	7	15	15	27	46	3	9	9	4	6	9	5	34	10	14	9	4	21	2	24	6	20	3	3	11	16	10	53	11	10	10	13
XF:Z:beta4GalNAcTA	33	76	42	45	95	38	47	115	93	33	45	51	70	45	65	79	36	51	68	88	108	36	22	20	27	32	59	32	76	28	51	35	19	35	18	49	29	41	21	9	19	91	45	76	44	27	52	58
XF:Z:beta4GalNAcTB	181	96	26	21	115	17	19	98	15	13	18	69	114	28	36	21	9	41	17	38	93	36	9	20	8	16	21	8	79	24	11	19	14	43	10	43	14	44	6	9	14	52	21	87	21	16	24	25
XF:Z:beta4GalT7	376	136	27	15	168	31	16	222	26	35	28	124	169	33	37	23	34	84	29	43	173	26	41	14	13	12	25	26	130	26	20	12	15	67	6	82	15	64	7	15	15	26	26	121	24	25	25	26
XF:Z:betaCOP	61	149	93	104	204	90	59	206	164	92	75	95	158	87	117	147	108	181	101	126	180	95	63	26	38	77	80	65	163	82	105	76	40	61	27	92	44	85	29	49	60	156	53	128	84	79	78	91
XF:Z:betaggt-I	329	174	80	66	204	66	60	228	94	69	67	123	180	84	112	103	64	173	100	104	195	75	55	33	38	49	75	68	147	63	70	48	43	75	36	99	32	59	19	35	64	141	51	175	80	61	83	71
XF:Z:betaggt-II	17	46	41	24	39	29	31	49	53	24	46	33	31	55	36	52	31	31	53	63	57	28	28	12	20	26	38	36	48	24	43	28	11	11	9	39	24	22	17	9	31	76	26	39	30	29	31	38
XF:Z:betaGlu	6	36	31	13	25	16	20	32	20	26	23	20	30	23	29	23	4	38	32	21	32	15	19	28	16	14	16	11	29	15	9	10	12	12	8	13	5	17	11	9	19	75	11	30	29	17	12	12
XF:Z:betaNACtes1	0	0	0	0	0	11	0	1	0	12	0	0	0	0	0	0	9	16	0	0	0	1	5	1	0	1	0	12	1	7	0	0	9	0	4	0	2	0	1	3	0	0	0	0	0	7	0	0
XF:Z:betaNACtes2	0	0	0	0	0	4	0	0	0	4	0	0	0	0	0	0	4	8	0	0	0	0	2	0	0	0	0	2	0	3	0	0	7	0	2	0	3	0	0	4	1	0	0	0	0	6	0	0
XF:Z:betaNACtes3	0	0	0	0	0	0	0	0	0	0	0	0	0	0	0	0	2	4	0	0	0	0	1	0	0	0	0	0	0	0	0	0	1	0	0	0	0	0	0	0	0	0	0	0	0	0	0	0
XF:Z:betaNACtes4	0	0	0	0	1	5	0	0	0	8	0	0	0	0	0	0	3	21	0	0	0	0	5	0	0	0	0	10	0	3	0	0	3	0	2	0	5	0	0	4	0	0	0	0	1	10	0	0
XF:Z:betaNACtes5	0	0	0	1	0	5	0	0	0	3	0	1	0	0	0	0	3	10	1	0	0	0	4	1	0	0	0	2	0	5	0	0	2	0	3	1	0	0	0	5	0	1	0	0	0	5	0	0
XF:Z:betaNACtes6	0	0	0	0	0	9	0	2	0	3	0	0	0	0	0	0	4	3	0	0	0	0	1	0	0	0	0	2	0	5	0	0	10	0	1	0	3	1	0	4	0	1	0	0	0	9	0	0
XF:Z:betaTry	2203	3823	10400	10091	3734	2328	10284	4888	4134	3007	3535	3463	2882	5628	4324	9757	1273	5383	14320	14162	3788	7973	2049	2950	3167	2337	11182	2602	4584	1053	9024	2148	812	1707	1085	2406	1211	1798	1455	1109	2875	6892	7779	3478	4564	2495	11965	9157
XF:Z:betaTub56D	3634	2755	637	582	3427	405	359	3722	709	468	410	2013	3105	713	674	612	418	835	580	859	3497	831	375	386	244	423	502	412	2681	463	669	331	225	1449	184	1724	290	1150	203	232	388	991	631	2769	536	407	700	634
XF:Z:betaTub60D	74	121	59	41	169	111	43	142	196	120	62	104	128	118	100	188	134	170	71	112	151	150	126	92	43	95	45	90	149	110	120	82	40	66	46	80	76	80	35	52	69	130	50	116	85	113	61	58
XF:Z:betaTub85D	12	34	12	6	31	1517	8	6	35	1653	15	2	0	29	32	8	1492	3466	10	6	6	10	910	15	3	4	18	1345	8	1040	2	15	675	0	524	17	839	10	24	742	6	39	6	3	11	1234	4	6
XF:Z:betaTub97EF	33	96	326	199	104	119	158	91	197	136	167	74	123	247	267	245	93	236	258	301	104	227	84	136	83	119	220	112	108	101	184	96	65	43	44	96	76	43	65	60	170	355	168	74	195	140	187	168
XF:Z:BG642163	6	11	1	4	13	679	3	6	33	588	4	1	2	29	21	3	626	1031	3	20	2	4	438	1	4	16	3	517	4	382	0	33	283	0	323	5	324	1	7	288	38	7	3	1	28	609	15	1
XF:Z:BG642167	4	21	8	12	26	1353	6	6	66	1179	28	3	1	69	42	3	1044	2820	2	41	1	6	1059	9	12	57	13	1024	13	846	2	55	556	0	455	9	696	12	12	621	86	17	5	2	87	1148	23	2
XF:Z:BG642312	54	144	64	58	114	4812	23	26	197	5624	113	9	12	380	247	36	4251	11266	32	172	15	46	3540	32	50	218	77	5322	32	3956	16	331	3355	5	2633	62	3067	34	103	3058	334	114	55	10	298	4828	106	24
XF:Z:Bgb	105	121	15	8	81	7	3	70	19	17	25	79	103	21	21	20	12	19	9	14	110	14	8	8	11	13	17	9	61	8	10	13	15	55	4	52	12	43	4	3	12	40	15	91	13	19	20	21
XF:Z:bgcn	0	1	3	0	1	62	0	1	0	45	1	0	0	0	1	1	47	111	0	1	1	0	26	0	0	0	0	26	0	28	0	1	26	0	23	0	26	1	1	14	0	1	1	1	1	43	2	1
XF:Z:bgm	200	476	463	333	446	145	353	520	158	212	249	317	399	280	293	289	77	373	498	655	539	298	164	176	182	95	498	164	452	87	230	57	94	253	95	250	38	179	77	114	188	419	291	431	337	188	438	395
XF:Z:BHD	55	36	10	10	33	12	9	26	18	11	14	22	20	18	15	6	7	23	11	14	32	9	15	8	6	12	9	7	17	9	10	7	13	7	7	23	5	9	4	7	15	25	5	25	15	9	8	6
XF:Z:bi	6	12	35	15	4	14	5	8	31	26	25	2	11	36	29	27	20	27	12	33	3	29	11	20	14	34	26	17	2	24	15	18	13	9	10	9	10	4	10	15	34	74	14	3	42	13	15	18
XF:Z:BI-1	144	277	284	373	312	565	227	396	521	575	337	204	277	398	428	437	455	914	417	541	332	295	372	162	177	227	291	439	289	395	325	232	240	133	216	166	304	114	98	237	211	589	226	227	367	514	352	311
XF:Z:bib	9	6	5	5	6	4	3	6	6	5	3	3	4	4	12	7	3	11	2	3	3	2	6	1	4	6	2	10	6	7	1	3	2	3	2	2	1	1	0	2	4	7	2	3	5	4	5	2
XF:Z:bic	4915	2990	1123	875	3781	839	659	4198	865	853	758	2137	3514	1052	1223	1155	671	1702	1346	1648	3245	973	606	410	433	524	837	730	2817	647	805	446	470	1365	304	1768	327	1188	273	369	591	1429	855	2680	826	783	814	918
XF:Z:BicC	0	0	0	0	0	0	0	0	0	0	0	0	0	0	0	0	0	0	0	0	0	0	0	0	0	0	0	0	0	0	0	0	0	0	0	0	0	0	0	1	0	0	0	0	0	0	0	0
XF:Z:BicD	405	497	180	96	359	86	138	431	170	112	136	315	406	214	200	170	124	224	155	215	561	150	113	98	94	119	136	127	394	127	140	104	71	243	53	231	86	213	70	82	152	387	126	400	205	145	148	159
XF:Z:bif	1220	686	187	105	617	74	127	704	100	78	84	551	764	144	128	164	76	123	134	209	734	113	72	59	50	71	94	57	544	69	112	56	40	289	27	362	31	301	35	52	77	167	114	613	90	93	111	138
XF:Z:BigH1	443	490	6	5	468	18	5	583	3	21	2	430	603	0	16	15	13	30	8	8	578	15	15	0	2	4	3	19	468	21	11	1	8	240	3	301	10	197	3	9	1	2	49	502	0	23	26	41
XF:Z:bigmax	254	181	228	143	173	74	139	163	108	76	99	99	174	139	130	173	67	147	235	251	161	142	63	77	46	84	95	73	132	64	95	55	49	64	20	84	47	54	38	35	108	176	101	119	142	104	112	136
XF:Z:Bili	5	0	4	1	0	8	3	3	9	9	7	0	1	10	14	2	7	7	3	7	4	6	3	8	6	9	3	12	4	8	5	4	4	0	5	0	3	2	5	2	8	24	3	1	10	5	6	5
XF:Z:bin	0	0	6	0	2	2	1	2	3	1	1	1	0	4	8	5	3	3	3	5	0	0	1	1	3	2	0	1	0	1	3	1	1	0	0	0	0	0	1	2	3	6	1	2	4	3	0	2
XF:Z:Bin1	205	170	29	23	187	19	25	202	41	29	25	110	167	44	37	32	15	54	38	25	176	23	30	24	11	22	18	19	135	24	32	16	14	81	15	81	21	53	10	18	14	42	26	156	27	23	33	34
XF:Z:bin3	993	636	111	53	258	48	82	413	84	60	57	416	514	145	144	104	44	124	59	116	827	106	65	58	48	64	77	73	586	77	95	63	55	288	26	383	58	295	40	57	109	213	84	509	114	76	85	98
XF:Z:bip1	113	122	14	3	134	6	8	127	9	6	13	63	116	13	18	13	6	15	15	17	131	9	8	3	4	6	7	6	104	4	8	7	6	59	2	47	9	40	0	5	5	18	8	109	6	14	8	15
XF:Z:bip2	1282	870	334	281	849	250	220	871	372	288	281	514	1004	448	495	397	239	557	357	641	996	354	202	153	186	229	298	243	757	248	252	184	182	416	111	478	147	299	114	137	313	657	221	826	336	293	290	319
XF:Z:Bka	179	122	42	22	156	17	24	157	22	29	25	98	162	27	36	40	18	39	35	35	149	27	16	10	18	9	10	10	131	13	35	12	12	70	8	68	8	46	7	11	22	35	20	116	26	19	18	28
XF:Z:blanks	5	10	0	0	4	166	0	2	2	141	1	2	2	0	4	1	145	256	3	3	1	2	99	1	1	0	2	139	2	139	1	6	93	0	49	0	78	1	4	55	1	9	0	0	5	160	1	1
XF:Z:Blimp-1	138	137	385	252	73	212	205	79	314	285	291	50	112	513	468	236	175	364	268	496	138	309	183	203	188	255	228	246	98	216	176	160	164	54	94	61	124	44	170	144	301	713	136	88	415	253	187	245
XF:Z:Blm	113	132	6	5	159	5	4	189	3	8	7	93	111	5	10	11	15	21	5	10	186	2	9	4	4	12	2	5	115	13	10	0	9	63	5	73	9	48	1	2	2	7	13	118	5	16	11	19
XF:Z:Blos1	82	63	27	31	61	30	21	61	41	31	48	35	60	43	41	32	21	66	19	45	59	38	19	23	14	16	34	32	45	26	25	23	16	24	17	34	18	16	9	11	24	70	24	47	37	29	26	32
XF:Z:Blos2	63	49	35	35	72	38	33	64	30	28	25	41	59	38	62	27	25	62	35	62	51	31	25	18	18	19	28	29	41	32	17	15	22	24	11	28	15	15	9	7	36	80	24	44	34	26	28	33
XF:Z:Blos3	70	43	18	7	41	20	13	54	28	11	17	33	34	18	24	15	13	25	16	30	31	17	12	8	12	8	14	10	42	9	14	8	11	18	3	20	13	16	8	6	13	41	12	34	23	22	19	15
XF:Z:Blos4	45	37	11	6	36	10	3	42	8	8	12	26	41	12	23	12	6	11	16	12	39	10	9	5	7	8	7	17	22	8	7	5	6	20	5	18	2	8	2	3	3	24	6	41	11	6	14	8
XF:Z:blot	239	208	37	19	256	39	17	261	52	40	36	138	236	59	51	44	44	89	29	51	210	41	27	24	16	30	23	35	180	45	15	26	21	88	14	119	23	88	12	23	33	64	21	225	50	39	34	46
XF:Z:blow	23	18	13	4	22	48	9	25	10	41	15	16	10	26	21	12	31	92	13	9	23	13	31	2	12	11	9	41	19	30	9	14	21	9	18	12	25	12	4	20	15	28	4	20	16	45	5	12
XF:Z:blp	211	188	101	89	179	75	88	171	106	97	84	110	199	147	171	124	84	201	116	183	184	87	80	48	36	48	86	92	149	87	67	55	58	95	35	89	45	64	41	56	85	186	84	155	98	107	99	104
XF:Z:blw	4812	4858	4790	3650	5461	2920	2915	6178	4480	3356	3855	3196	5710	5775	5790	4192	2721	6072	4631	7509	4907	3753	1886	1333	1980	2633	4050	3413	4639	2339	3623	2946	1759	2356	1500	3032	1883	1925	1571	1910	4604	11228	2979	3996	4218	2923	3216	3615
XF:Z:Bmcp	201	160	67	31	134	40	32	176	57	57	31	102	138	77	72	45	34	87	81	49	159	32	36	37	24	21	22	41	141	30	37	19	31	72	16	74	23	65	10	21	31	84	40	162	61	48	44	26
XF:Z:bmm	122	241	211	228	255	172	125	305	125	150	180	136	244	227	130	149	71	158	247	317	341	124	91	88	90	64	209	142	196	75	154	56	48	116	33	120	37	86	43	75	143	197	146	211	253	154	142	187
XF:Z:bnb	37	69	182	96	83	133	67	70	296	130	191	35	75	247	316	202	136	232	239	232	71	165	89	71	104	164	108	107	59	141	142	157	92	33	69	40	67	28	80	61	147	470	92	45	192	116	106	123
XF:Z:bnk	0	0	0	0	1	0	0	1	0	0	0	0	0	0	0	0	0	0	0	0	0	0	1	0	0	0	0	0	0	0	0	0	0	0	0	0	0	0	0	0	0	0	0	0	0	0	0	0
XF:Z:bnl	40	27	88	40	11	45	34	18	58	41	58	17	24	85	89	65	43	57	36	115	21	71	38	25	33	45	50	43	25	44	57	32	32	9	18	14	21	13	34	15	51	142	36	14	46	42	51	51
XF:Z:BobA	1	0	1	4	0	0	0	1	0	3	0	0	0	0	0	2	0	1	0	0	0	2	0	0	0	4	4	0	0	2	0	0	1	0	0	0	0	1	0	0	0	0	0	1	0	0	0	0
XF:Z:boca	91	210	90	74	263	55	64	301	111	70	88	176	234	114	122	122	75	126	101	173	185	127	56	45	46	67	83	57	185	60	98	48	27	100	30	146	43	106	29	39	61	153	95	206	82	74	98	76
XF:Z:bocks	15	73	36	18	70	27	21	93	51	35	27	80	88	43	46	29	32	42	36	35	102	15	23	34	17	25	24	25	68	19	28	15	6	50	14	48	24	37	10	8	18	42	21	102	48	34	39	28
XF:Z:boi	222	157	8	6	183	14	10	203	21	8	12	97	165	11	16	9	8	14	5	12	178	19	10	5	4	10	5	11	113	16	10	14	4	65	4	68	8	52	11	4	9	27	13	142	11	13	9	18
XF:Z:bol	187	117	227	186	41	623	122	71	355	787	246	44	112	422	442	262	693	1487	192	289	126	248	524	187	180	227	201	696	104	586	197	255	434	58	296	68	475	55	169	448	372	792	129	63	353	826	163	169
XF:Z:boly	3	1	0	0	1	160	0	0	4	186	3	0	1	2	4	0	131	389	1	0	1	1	102	0	0	0	1	178	1	92	0	1	61	0	80	1	76	1	3	85	0	1	0	0	1	179	0	0
XF:Z:bon	105	269	62	42	209	24	21	240	68	44	48	202	235	58	82	64	55	58	50	45	271	33	31	31	27	40	29	25	201	27	32	30	25	123	16	100	18	98	16	11	35	108	38	257	56	27	41	57
XF:Z:bond	41	246	268	263	281	692	135	356	362	644	331	190	269	558	590	184	539	1308	343	356	234	155	465	210	215	217	135	603	322	380	142	294	343	128	302	288	337	147	129	366	323	671	159	165	398	717	206	197
XF:Z:bonsai	435	232	105	42	204	55	48	223	45	62	59	193	277	96	97	91	55	114	81	98	204	74	41	49	28	34	57	62	204	58	50	28	33	104	18	137	27	89	21	34	51	151	71	178	51	44	39	45
XF:Z:bor	95	211	61	37	193	135	29	240	47	146	30	162	195	43	57	66	118	263	78	76	236	36	83	17	18	24	45	134	176	91	55	19	68	85	55	140	52	112	17	69	33	90	44	174	38	135	42	56
XF:Z:bora	274	150	1	3	183	27	4	218	3	20	1	99	137	0	9	3	24	57	3	3	168	3	14	1	1	2	1	16	100	15	4	1	15	65	7	67	13	53	0	11	1	0	9	130	1	34	6	13
XF:Z:borr	888	598	8	18	740	43	8	820	14	45	5	374	522	9	22	22	50	100	15	15	698	23	44	2	2	9	8	47	450	48	26	4	25	270	20	248	23	185	2	20	5	14	51	578	2	40	28	53
XF:Z:boss	3	11	33	20	9	20	10	10	52	31	34	3	7	57	37	22	28	41	33	41	9	27	12	11	20	23	20	21	7	17	10	17	14	0	5	4	8	1	11	6	26	49	24	4	38	12	12	15
XF:Z:botv	192	126	59	59	132	51	44	191	72	56	54	81	124	82	93	56	28	107	79	93	163	51	27	19	28	26	70	29	118	28	44	17	24	64	19	51	21	37	16	21	44	99	44	125	70	56	60	62
XF:Z:bou	24	36	34	38	56	39	20	82	50	41	37	32	49	43	79	35	40	66	33	79	42	28	20	14	14	23	47	26	37	38	29	20	26	22	20	35	27	24	17	21	27	59	33	40	50	34	42	39
XF:Z:bowl	11	28	51	27	30	49	23	32	66	33	60	14	24	57	58	42	24	79	61	42	31	38	32	34	19	23	21	40	25	34	30	27	24	14	16	16	25	10	16	23	32	125	19	21	58	36	27	24
XF:Z:BoYb	45	54	1	0	41	2	0	56	0	0	0	27	47	0	0	1	0	2	0	0	53	1	0	0	0	1	0	0	45	3	1	0	5	31	1	22	1	20	0	1	1	1	0	33	0	5	2	3
XF:Z:br	71	47	16	7	33	19	10	40	33	16	16	48	49	28	23	21	17	31	11	37	76	27	14	11	13	22	19	18	57	21	11	17	17	26	8	46	11	24	6	13	27	51	12	37	34	11	15	11
XF:Z:Br140	392	265	7	12	276	19	7	264	21	22	18	184	226	8	15	15	15	49	15	16	251	15	15	8	6	19	9	13	174	29	12	3	16	105	1	119	6	77	0	10	10	26	24	238	11	26	19	18
XF:Z:brat	842	958	115	64	662	68	89	857	91	75	100	631	731	128	117	109	57	139	51	132	1114	97	55	74	55	75	84	75	755	92	82	59	48	410	26	439	54	367	40	52	145	206	85	866	136	70	104	142
XF:Z:Brca2	83	91	17	4	85	13	9	100	12	22	13	63	96	28	20	14	11	41	18	11	112	8	14	9	11	14	9	16	80	10	12	9	3	38	2	36	8	30	8	11	16	27	5	105	19	16	10	17
XF:Z:Brd	3	0	6	0	0	0	0	3	0	1	0	0	2	0	0	1	0	0	0	0	0	8	0	0	0	4	0	0	0	1	0	0	2	1	0	0	0	0	0	0	0	0	0	1	0	0	0	0
XF:Z:Brd8	110	57	18	3	80	6	6	55	14	12	8	37	66	16	9	14	10	19	13	16	77	8	10	8	5	9	7	8	47	12	6	6	9	26	4	26	6	18	7	4	14	13	6	69	15	9	5	7
XF:Z:Bre1	219	216	26	15	222	29	23	233	34	33	27	133	214	43	52	35	23	74	40	48	287	33	30	16	15	29	26	17	203	31	32	19	17	106	12	120	15	76	14	9	24	56	26	228	27	22	33	27
XF:Z:Brf	46	37	6	2	18	4	6	45	8	9	6	23	33	4	8	11	8	16	0	6	22	5	3	5	3	7	2	8	18	13	3	7	4	18	4	20	2	12	0	2	8	18	9	29	8	7	5	11
XF:Z:brk	103	30	81	40	17	17	36	13	21	27	43	21	29	84	64	51	33	65	40	76	32	39	20	48	27	40	37	34	37	46	31	30	35	19	8	34	20	21	24	23	63	81	47	26	72	40	36	26
XF:Z:brm	299	262	60	37	209	39	40	206	84	66	62	154	186	84	68	65	41	104	71	65	271	67	50	59	33	53	62	41	165	49	50	36	28	107	23	110	31	88	24	22	58	138	43	236	89	53	55	58
XF:Z:Brms1	415	261	55	52	229	54	55	277	46	57	53	180	236	71	69	75	42	95	74	79	241	51	49	40	26	29	34	47	193	29	38	32	19	104	23	126	26	96	20	27	48	69	61	234	55	56	51	70
XF:Z:brn	97	85	16	19	92	23	16	104	19	29	24	46	99	41	39	32	22	48	34	38	105	25	20	13	18	15	25	27	73	16	14	18	14	53	12	48	16	37	9	14	13	32	25	78	25	32	13	13
XF:Z:Bro	0	0	0	1	0	1	0	0	0	0	0	0	0	0	0	0	0	0	0	0	1	0	0	0	0	0	0	0	0	0	0	0	0	0	0	0	0	0	0	0	0	0	1	0	0	0	0	0
XF:Z:brp	67	38	140	64	21	70	67	18	160	75	141	16	29	183	189	87	77	164	91	115	28	82	70	107	68	111	79	80	25	98	72	83	68	7	31	16	58	14	48	42	154	356	45	12	157	86	76	64
XF:Z:bru	356	177	57	43	242	45	34	222	63	36	42	109	225	67	52	56	42	74	59	78	211	33	29	14	21	30	39	42	152	31	41	38	26	85	15	82	19	65	12	20	48	98	33	169	44	28	46	50
XF:Z:bru-2	52	55	121	88	58	119	67	84	134	101	133	32	60	158	198	118	140	164	110	259	43	68	97	59	66	90	93	101	54	101	91	72	62	17	45	42	54	29	37	55	125	245	55	46	122	107	66	116
XF:Z:bru-3	75	69	218	158	53	135	114	55	320	168	280	35	60	366	392	221	178	309	178	383	86	185	141	125	146	200	170	178	60	195	170	171	136	24	61	40	119	39	101	80	302	673	124	49	343	160	128	155
XF:Z:Bruce	321	238	161	108	254	155	100	264	194	166	130	156	248	218	209	163	154	327	147	189	358	184	128	116	85	121	122	185	227	166	148	105	118	114	77	141	108	116	67	108	194	415	106	230	179	181	104	118
XF:Z:brv1	0	2	0	0	0	2	0	0	0	9	0	0	0	0	0	0	4	12	0	0	0	0	4	0	0	0	0	8	0	3	0	0	2	0	1	0	1	0	0	2	0	0	0	0	0	8	0	0
XF:Z:brv2	0	0	0	0	0	3	0	0	0	9	0	0	0	0	0	1	5	13	0	1	0	0	4	0	0	0	0	4	0	9	0	0	2	0	1	0	3	0	0	2	0	1	0	0	0	5	0	0
XF:Z:brv3	2	1	0	0	0	25	0	0	0	24	2	2	0	0	0	0	14	42	0	1	1	0	15	1	1	0	1	22	1	14	0	0	9	0	8	0	14	1	1	13	2	2	0	1	0	28	0	0
XF:Z:BRWD3	151	160	28	7	139	24	16	159	32	22	26	92	207	23	45	31	17	45	28	35	158	24	22	28	8	25	23	14	139	28	22	16	20	77	9	68	12	65	11	18	36	57	20	160	20	16	31	24
XF:Z:bs	70	130	32	11	109	21	20	93	25	10	28	84	122	34	41	32	8	29	31	29	100	18	9	22	18	17	17	10	99	22	15	17	9	48	5	51	8	52	11	11	23	49	18	101	24	18	20	24
XF:Z:bsf	183	196	111	47	225	45	49	253	68	53	56	183	284	105	104	89	50	129	93	100	242	90	42	44	33	41	70	57	237	41	57	36	30	112	21	158	21	104	20	19	57	121	52	188	54	58	48	50
XF:Z:Bsg	1231	1224	1640	1383	631	993	1091	1050	1763	1049	1446	741	971	1847	2009	1494	825	1758	1542	2976	1310	1145	897	946	936	1035	1456	1183	1158	843	1293	1007	693	575	556	685	616	546	668	664	1552	3537	1050	1069	1959	1241	1331	1526
XF:Z:Bsg25A	0	0	1	1	0	1	0	0	0	0	0	0	0	0	0	0	0	0	0	0	0	0	0	0	0	0	0	0	0	0	0	0	0	0	0	0	0	0	0	0	0	0	0	0	0	0	0	0
XF:Z:Bsg25D	131	207	58	63	151	47	40	233	53	38	42	130	153	54	56	56	39	64	55	89	259	44	36	26	37	38	32	45	169	36	37	40	24	89	10	131	39	88	23	30	50	101	33	173	64	32	38	49
XF:Z:bsh	1	0	2	1	0	3	1	2	5	2	1	0	0	4	3	2	1	3	4	4	0	2	0	5	3	1	2	2	0	2	0	1	1	0	2	0	1	1	1	1	2	7	1	0	2	1	3	1
XF:Z:bsk	12	49	106	78	76	67	59	101	115	74	82	41	53	148	134	109	75	132	112	141	64	91	62	50	54	63	77	57	63	56	70	49	39	27	33	38	32	31	34	26	86	156	54	53	95	64	105	63
XF:Z:bt	915	657	2329	1173	291	939	1243	371	1695	1337	1769	373	537	2908	2901	1668	1162	2095	1160	2131	589	2275	1027	1447	1129	2111	1529	1392	562	2038	1658	1617	1199	278	575	439	1096	405	1079	995	2723	5841	1091	377	2208	1239	1278	994
XF:Z:BTBD9	460	233	65	33	235	98	25	235	50	103	51	169	247	75	77	51	86	247	74	78	284	56	69	32	37	35	48	102	190	87	45	44	69	118	37	136	55	89	28	57	35	96	39	243	65	98	40	58
XF:Z:BtbVII	356	465	118	67	408	74	61	460	101	101	102	346	572	140	168	93	73	147	115	153	472	121	66	63	75	66	80	82	387	93	78	56	73	219	34	273	55	191	50	53	131	251	79	444	128	99	89	108
XF:Z:btd	1	9	1	3	2	2	1	0	4	3	1	2	3	5	0	2	3	1	0	1	1	10	2	1	1	2	0	1	1	3	4	3	2	0	0	3	0	1	0	1	1	6	0	1	3	1	1	2
XF:Z:BthD	190	200	4	6	228	4	6	242	4	10	2	135	229	3	8	4	7	5	4	10	216	10	5	3	2	5	1	6	144	4	10	3	2	109	2	72	4	74	3	2	5	3	11	188	3	8	15	21
XF:Z:Btk29A	221	335	59	38	192	44	36	252	39	45	42	189	250	58	55	39	41	77	32	84	380	45	43	27	34	41	48	40	294	48	50	26	28	148	15	195	25	120	12	29	53	100	43	304	49	51	67	58
XF:Z:btl	8	4	15	10	8	13	8	13	22	8	21	7	3	24	22	8	19	28	12	19	4	15	12	24	10	12	12	20	6	13	17	13	6	2	8	2	9	6	3	8	22	37	10	0	16	13	15	9
XF:Z:Btnd	0	0	1	1	0	0	0	0	0	0	0	1	0	2	0	2	0	0	2	1	1	3	0	0	0	0	0	0	0	0	0	0	0	0	0	0	0	0	0	0	1	1	1	1	0	0	0	0
XF:Z:btsz	95	46	86	63	67	51	38	64	93	56	65	33	55	108	117	74	49	96	64	96	70	81	56	38	50	73	51	54	50	66	54	49	46	26	27	41	36	25	27	39	82	142	41	49	86	51	46	48
XF:Z:btv	0	0	0	0	0	1	1	0	0	3	0	0	0	2	3	0	1	1	0	2	0	1	1	0	0	1	0	0	0	2	0	0	1	0	0	0	1	0	0	0	3	2	0	0	0	0	1	0
XF:Z:btz	343	273	53	45	313	43	38	316	61	42	49	168	287	62	71	60	45	78	59	76	298	36	21	21	33	33	36	24	217	44	37	21	18	113	16	105	15	93	17	19	35	88	37	236	60	41	33	53
XF:Z:Bub1	131	122	35	13	129	29	28	156	28	26	20	91	137	33	51	28	32	69	36	44	146	27	24	16	7	20	24	31	118	31	20	16	24	70	17	63	17	56	8	18	29	48	31	139	32	38	23	35
XF:Z:Bub3	304	231	36	35	277	27	20	321	34	21	14	170	211	25	46	39	28	49	29	37	262	28	14	10	10	21	18	18	167	32	27	11	20	96	12	93	19	82	4	13	11	40	24	225	23	27	35	31
XF:Z:BubR1	28	89	3	0	90	9	2	82	3	11	0	70	83	2	6	1	13	19	7	3	113	4	6	5	2	7	4	9	69	8	5	1	10	34	4	43	4	37	0	4	1	2	3	95	2	13	12	7
XF:Z:Buffy	23	24	35	23	10	39	18	14	39	51	37	12	23	46	43	37	24	79	35	52	12	39	21	29	19	23	18	30	20	35	14	18	16	1	14	17	30	6	8	24	26	57	12	11	40	49	23	23
XF:Z:Bug22	267	114	17	19	150	183	14	151	33	177	22	70	114	36	37	20	149	370	32	44	146	29	129	17	12	15	9	153	87	137	18	13	80	66	70	56	78	40	7	78	24	46	23	138	35	171	31	31
XF:Z:BuGZ	354	297	140	92	184	85	78	253	115	86	122	203	315	160	176	130	79	174	116	195	394	106	73	62	63	95	105	94	297	94	118	71	62	165	48	191	62	127	57	46	116	276	78	249	168	105	112	120
XF:Z:bun	799	995	1313	941	648	771	742	915	1096	761	1047	572	973	1488	1403	1003	648	1147	1112	2325	1241	845	553	488	665	668	1067	772	862	705	914	643	524	437	304	527	367	382	385	498	1133	2239	748	821	1340	785	776	1083
XF:Z:bur	371	364	131	100	403	104	62	482	149	130	131	225	423	144	155	168	108	186	165	285	378	102	75	30	43	73	113	101	311	109	99	60	64	181	54	214	62	142	32	53	81	228	65	355	105	105	99	122
XF:Z:Burs	0	0	0	0	0	0	0	0	0	0	0	0	0	0	0	0	0	0	0	1	0	0	0	0	0	0	0	0	0	0	0	0	0	0	0	0	0	0	0	0	0	0	0	0	0	1	0	0
XF:Z:bves	144	132	54	36	104	46	31	132	75	50	54	65	111	79	88	65	45	94	29	80	158	61	40	36	40	53	48	60	125	49	46	53	39	67	20	75	31	45	21	23	59	135	28	113	73	43	36	45
XF:Z:bw	5	6	20	11	6	9	4	5	18	13	26	5	3	17	26	13	5	21	16	12	6	13	5	8	12	10	9	6	2	11	12	6	9	1	3	5	5	5	4	5	11	37	18	4	10	7	7	9
XF:Z:bwa	154	99	97	75	129	99	53	122	74	148	52	57	146	79	83	61	92	282	74	139	61	54	99	29	30	42	52	112	91	91	31	20	71	25	40	53	52	33	16	56	45	88	40	77	57	127	48	67
XF:Z:Bx	90	61	31	26	72	22	16	61	47	26	30	42	63	56	56	31	37	59	35	66	87	27	18	17	14	21	34	30	56	34	25	21	18	36	13	47	13	34	16	12	37	74	17	55	40	34	34	31
XF:Z:Bx42	441	343	101	90	369	86	50	413	90	91	77	228	358	104	108	86	49	158	98	115	362	62	54	27	35	53	60	58	280	55	81	48	39	167	34	178	37	131	33	22	63	123	74	332	90	76	74	92
XF:Z:bxd	0	1	3	2	0	0	2	1	0	2	1	1	0	0	1	0	3	1	2	2	0	2	0	0	1	2	0	0	0	1	1	0	0	0	0	0	2	0	1	0	1	4	2	0	2	1	0	3
XF:Z:by	44	69	103	123	78	85	79	87	129	111	108	46	74	188	173	124	83	164	162	178	59	84	60	52	89	68	88	78	65	78	71	59	48	28	46	36	40	26	42	34	93	221	77	41	118	84	90	89
XF:Z:byn	6	3	13	7	12	17	7	7	16	8	13	7	4	10	26	15	6	20	7	15	2	9	9	3	7	10	15	5	6	9	11	8	5	5	3	7	7	6	1	4	6	15	12	1	11	7	9	4
XF:Z:bys	436	290	70	23	373	31	37	338	42	45	43	210	358	44	76	90	38	86	78	105	278	67	36	28	35	33	48	46	261	39	58	33	20	129	16	185	21	90	14	22	46	73	60	255	35	37	43	65
XF:Z:c-cup	4	2	1	0	1	129	2	1	4	135	0	0	0	3	3	0	124	254	1	0	0	2	79	4	0	0	1	112	1	80	0	2	71	0	36	1	76	0	1	74	0	2	1	0	3	106	1	0
XF:Z:c(2)M	42	66	1	2	74	0	2	85	2	0	0	42	56	0	3	2	1	2	0	4	70	0	3	0	0	1	0	1	60	3	2	1	0	29	0	28	1	21	0	0	0	1	8	74	1	2	1	4
XF:Z:c(3)G	56	62	6	4	36	4	3	69	3	6	5	43	57	6	9	4	2	5	6	8	78	6	2	3	2	3	2	4	50	7	2	3	2	32	0	27	4	22	4	5	7	8	5	58	8	4	6	6
XF:Z:c11.1	155	200	63	66	177	52	59	208	74	42	44	115	156	62	81	81	51	83	65	98	190	49	38	23	28	42	40	40	180	46	47	36	17	81	20	71	25	72	28	19	48	122	43	168	49	45	63	83
XF:Z:c12.1	131	192	65	42	198	40	40	253	70	51	46	133	166	60	73	59	36	99	82	83	202	41	34	29	29	19	47	37	148	21	32	26	19	89	17	87	17	71	19	14	34	83	45	212	57	48	61	56
XF:Z:c12.2	87	84	52	51	97	41	47	80	69	38	48	70	86	89	75	66	38	106	98	80	96	42	26	35	32	26	49	60	66	24	46	36	22	33	18	42	22	24	14	28	43	132	54	71	81	41	60	53
XF:Z:C15	1	1	1	0	1	6	1	2	4	5	1	0	0	4	5	0	6	9	5	4	2	3	7	0	0	1	5	1	1	4	2	0	4	2	2	0	3	0	2	0	0	5	1	0	2	5	0	2
XF:Z:C1GalTA	156	297	102	74	313	52	60	346	75	38	69	189	279	96	83	75	41	79	84	123	279	59	41	53	47	34	69	60	275	36	58	40	20	121	17	153	20	107	29	22	50	118	54	274	85	55	70	74
XF:Z:C3G	101	153	91	90	168	103	67	185	168	82	122	96	162	174	147	120	71	174	166	172	197	74	64	51	65	70	89	96	156	67	87	66	41	66	50	83	47	59	43	47	94	204	72	137	138	83	106	69
XF:Z:C901	0	0	0	0	0	0	0	0	0	0	0	0	0	0	0	0	0	1	1	1	0	0	0	0	0	0	0	0	0	1	0	0	0	0	0	0	1	0	0	0	0	1	0	0	0	1	0	0
XF:Z:ca	49	109	34	31	99	30	17	127	58	32	47	61	76	67	43	35	26	56	43	46	97	26	27	15	18	32	31	27	70	31	19	25	18	50	15	38	17	29	13	13	38	78	24	91	38	42	37	44
XF:Z:Ca-alpha1D	23	35	96	46	23	82	46	21	143	120	104	10	20	156	144	72	80	144	103	87	25	63	58	51	46	93	59	82	27	88	52	62	66	15	29	25	55	14	30	34	114	214	49	20	111	100	52	48
XF:Z:Ca-alpha1T	30	30	80	40	18	54	36	20	145	70	89	11	20	128	140	89	68	119	83	112	26	77	59	58	73	95	76	94	20	94	75	84	51	8	24	13	47	13	49	47	134	252	48	14	141	61	60	55
XF:Z:Ca-beta	9	27	55	39	8	35	27	24	53	35	62	8	16	89	93	58	45	50	36	83	22	42	34	40	32	58	37	44	13	43	45	45	31	7	11	11	33	15	21	24	60	153	30	22	67	28	36	31
XF:Z:CaBP1	474	389	146	216	480	304	188	489	314	218	116	330	340	136	156	429	296	591	186	395	515	301	247	49	56	108	194	195	461	185	348	147	126	210	150	305	164	226	43	123	105	237	183	392	159	255	221	169
XF:Z:cac	85	57	177	107	31	142	119	45	303	152	216	47	76	312	296	174	133	261	182	241	76	160	99	113	155	163	126	114	67	143	131	131	97	35	54	38	72	26	101	78	221	518	82	36	271	124	112	103
XF:Z:cact	1044	617	265	239	669	213	179	681	323	226	263	370	776	360	313	360	211	376	270	414	641	254	198	130	139	201	220	192	490	191	234	182	93	274	87	296	94	227	91	118	245	510	198	581	269	207	230	234
XF:Z:cactin	104	54	14	11	53	12	14	57	18	14	11	53	64	17	13	17	11	32	26	26	68	12	11	10	8	15	10	14	37	5	16	6	9	20	7	31	6	13	6	5	10	34	12	46	17	14	19	18
XF:Z:cad	463	635	165	81	706	131	94	799	153	138	113	419	629	158	240	162	98	262	196	232	682	100	73	66	86	94	102	108	545	105	97	89	67	282	47	301	47	212	54	56	113	227	102	573	143	119	111	138
XF:Z:Cad74A	73	84	3	2	160	0	0	126	1	3	1	77	127	2	4	4	8	15	5	4	97	9	5	1	2	5	3	0	100	6	2	1	3	57	4	23	2	33	0	2	3	6	7	116	0	5	1	9
XF:Z:Cad86C	5	6	8	5	3	4	2	15	8	7	7	5	6	12	5	7	4	5	5	8	4	3	7	8	3	7	4	3	4	5	4	4	5	1	0	5	6	4	0	9	8	15	2	7	6	7	4	5
XF:Z:Cad87A	345	234	43	45	226	27	34	240	44	53	50	149	240	70	70	34	30	71	37	60	297	54	29	33	28	47	43	45	213	29	46	26	25	115	16	100	16	66	22	21	53	96	28	234	73	42	32	40
XF:Z:Cad88C	5	6	0	0	9	0	0	8	0	1	1	5	7	2	1	1	0	0	0	0	7	0	1	0	1	0	0	0	9	0	0	0	0	3	0	2	0	5	0	0	0	1	0	6	0	0	2	0
XF:Z:Cad89D	0	0	0	0	0	0	0	0	0	0	0	0	0	1	0	1	0	2	0	0	0	1	0	0	0	0	1	0	0	0	0	0	0	0	0	1	0	0	1	0	1	0	1	0	1	0	1	0
XF:Z:Cad96Ca	5	11	19	10	6	16	11	8	30	15	13	5	2	24	19	18	4	25	23	13	9	11	12	17	10	9	16	14	9	22	17	19	7	5	2	5	17	2	7	11	16	34	6	3	18	28	12	11
XF:Z:Cad96Cb	1	0	0	0	0	0	0	0	2	0	0	0	0	0	1	0	1	0	1	1	0	0	0	0	0	0	0	0	0	0	0	0	0	0	0	0	1	0	0	0	1	0	0	0	0	0	0	0
XF:Z:Cad99C	22	29	7	5	36	7	4	45	15	11	10	29	43	15	11	12	10	8	2	9	24	5	2	8	2	5	4	4	61	8	5	8	5	21	1	28	4	12	5	1	6	12	4	38	12	4	8	5
XF:Z:CadN	37	51	90	76	18	84	52	34	147	95	105	23	25	167	172	77	86	146	70	152	44	88	71	46	66	91	69	93	29	100	66	81	62	14	39	23	50	20	60	58	142	255	45	16	142	82	60	64
XF:Z:CadN2	0	4	3	0	1	2	1	0	6	3	6	0	0	11	5	4	5	3	1	4	3	5	3	3	3	5	5	2	1	2	2	1	1	0	2	0	4	0	4	0	7	14	2	1	2	5	2	3
XF:Z:Cadps	16	22	62	31	12	42	30	18	96	66	94	10	25	113	116	60	36	85	34	79	17	47	51	53	48	76	45	60	15	53	49	73	49	5	18	6	49	5	37	37	111	242	28	14	111	61	36	32
XF:Z:Caf1-105	148	175	1	3	200	17	1	188	9	15	4	98	155	3	10	12	4	19	4	4	195	11	10	3	4	4	4	12	158	14	10	2	4	78	3	68	8	73	3	7	5	6	13	163	7	20	9	15
XF:Z:Caf1-180	1526	720	22	11	688	27	19	756	21	20	24	475	856	12	44	42	17	26	28	47	840	48	13	7	10	25	18	18	660	27	39	23	6	410	3	381	16	273	8	10	13	34	46	737	15	31	50	91
XF:Z:Caf1-55	140	372	38	26	282	36	24	426	52	43	31	273	302	33	48	44	31	38	54	45	358	31	19	21	13	28	41	44	287	31	39	25	25	143	20	166	22	151	19	21	39	54	42	359	42	30	59	54
XF:Z:cag	31	26	14	13	46	14	11	34	23	15	12	28	32	14	8	15	13	30	14	16	36	19	12	13	8	11	15	19	27	10	10	10	11	21	7	19	13	20	7	4	12	33	7	52	18	25	14	8
XF:Z:CAH1	241	244	619	538	241	389	369	298	615	530	594	117	196	868	743	542	240	853	699	789	210	390	282	340	363	289	452	383	216	224	386	285	171	106	148	133	175	76	160	255	473	1010	355	175	657	448	500	524
XF:Z:CAH2	113	180	264	193	171	236	168	209	255	299	301	137	157	584	349	154	150	400	181	316	146	186	210	228	174	144	219	248	151	135	98	129	112	53	86	69	94	44	96	140	290	551	110	129	459	270	181	159
XF:Z:CAHbeta	44	97	52	24	70	37	36	83	38	39	55	51	89	77	79	30	18	77	67	65	78	43	31	48	22	24	29	33	65	25	23	17	28	27	16	38	16	30	18	17	41	113	32	57	66	39	38	32
XF:Z:caix	52	50	118	63	62	54	58	63	81	57	73	32	49	79	115	111	47	113	139	170	31	80	31	49	43	47	71	37	47	45	85	40	26	14	22	37	31	29	34	25	61	174	67	32	71	37	57	85
XF:Z:cal1	291	379	29	13	411	45	16	430	30	29	11	205	320	20	36	35	33	72	23	25	397	20	28	8	7	15	17	25	285	32	21	17	26	164	19	187	15	150	7	16	25	45	36	319	22	42	27	49
XF:Z:CalpA	105	76	73	62	72	61	45	99	126	77	65	47	95	134	101	82	61	119	74	82	80	62	49	57	56	61	65	65	64	69	65	51	29	38	28	53	43	27	33	35	75	171	43	50	100	70	65	54
XF:Z:CalpB	111	127	65	44	159	68	38	180	94	54	54	101	103	88	87	59	52	103	68	65	178	75	31	39	22	44	35	44	127	36	50	40	22	62	22	69	30	52	17	29	49	96	40	133	55	44	39	49
XF:Z:CalpC	89	44	16	7	50	14	14	48	16	12	18	30	75	27	29	11	12	41	21	18	38	16	11	11	2	11	8	6	36	12	11	11	6	19	4	29	9	16	4	9	8	24	11	68	23	17	12	6
XF:Z:Calr	1064	1606	1021	1001	1889	1274	805	2082	1352	1103	792	1188	1846	1028	1282	1499	1311	2884	1124	1963	2017	1333	1028	588	370	654	1020	956	1694	1093	1317	737	625	904	526	1199	726	858	308	557	688	1855	833	1473	929	1259	1063	902
XF:Z:Cals	142	140	234	213	186	229	138	191	324	283	287	103	173	401	462	260	202	472	259	404	160	205	177	133	143	161	222	210	162	197	195	161	140	70	96	99	123	78	122	108	311	579	139	110	315	239	211	190
XF:Z:Calx	296	285	113	74	272	129	55	251	91	126	82	171	212	131	122	98	141	221	92	126	293	78	103	42	53	74	74	112	209	123	68	71	77	114	55	115	85	101	32	60	84	179	63	240	100	136	76	80
XF:Z:calypso	58	72	21	7	47	16	3	52	11	28	14	44	65	11	15	16	13	35	5	16	68	12	18	7	7	5	10	10	54	13	9	7	10	33	7	26	10	27	5	8	8	19	13	52	11	9	10	8
XF:Z:Cam	1407	2107	1441	1213	2064	1097	1176	2637	1571	1179	1514	1334	1819	1697	1739	1540	1263	2029	1220	2987	2695	1212	872	792	787	1179	1388	1345	1816	1281	1557	1054	782	1123	470	1157	878	897	607	866	1754	3769	882	1803	1727	1183	1049	1403
XF:Z:CaMKI	217	299	348	296	324	358	250	343	408	361	384	196	310	563	481	277	181	524	414	413	351	232	183	187	203	185	236	277	284	176	207	158	132	148	110	121	118	108	113	144	332	708	201	253	436	340	268	243
XF:Z:CaMKII	193	205	173	92	154	92	76	194	170	118	135	145	233	205	217	149	90	157	103	161	220	129	88	111	95	154	128	110	177	121	118	84	72	97	45	121	79	110	60	75	215	409	105	177	171	114	109	108
XF:Z:Camta	43	40	27	16	37	16	14	39	21	19	33	31	38	39	46	25	26	29	19	29	54	27	12	27	18	32	18	24	38	31	26	26	19	16	13	20	31	10	13	20	47	69	12	45	36	33	12	22
XF:Z:can	0	0	0	0	1	25	0	0	0	13	0	1	0	0	0	0	15	35	0	0	0	0	22	1	0	0	0	19	0	12	0	0	7	0	8	1	10	0	0	9	0	1	0	0	0	16	0	0
XF:Z:cana	166	207	34	30	164	50	24	221	33	57	33	138	155	35	42	48	56	113	37	61	226	35	53	33	22	26	31	85	181	55	40	27	40	120	32	107	48	92	13	30	47	77	32	196	39	69	37	37
XF:Z:CanA-14F	1234	694	521	330	472	343	285	590	620	376	522	442	743	759	756	434	359	776	399	865	792	429	271	235	289	373	461	374	567	340	352	335	239	341	146	375	205	300	231	222	557	1147	309	599	545	356	300	379
XF:Z:CanA1	15	10	30	29	12	24	26	12	47	33	39	5	6	49	56	40	18	64	39	66	15	39	28	13	18	23	31	26	12	25	29	30	20	7	12	3	20	11	12	12	40	107	19	11	55	24	28	25
XF:Z:CanB	27	26	52	41	20	36	29	26	100	49	44	13	18	94	61	54	42	63	54	70	21	28	22	22	36	37	34	34	28	37	33	41	21	8	10	10	22	9	19	16	40	135	23	16	84	30	29	37
XF:Z:CanB2	356	552	271	217	448	271	167	597	338	270	293	399	477	409	443	304	216	468	272	363	533	202	181	146	178	211	186	207	445	228	199	170	115	217	93	289	135	178	98	115	243	641	180	425	346	242	198	207
XF:Z:Cand1	79	120	24	22	106	52	14	111	46	68	47	67	112	55	46	42	52	110	33	62	131	33	51	18	20	15	19	68	111	50	26	15	35	52	18	55	41	47	9	31	21	65	17	98	35	81	28	14
XF:Z:CAP	317	266	532	347	229	402	283	226	737	478	538	134	247	930	795	538	422	836	506	704	246	494	300	232	358	494	398	444	219	458	420	446	299	114	203	138	293	119	247	265	605	1398	303	173	685	381	343	369
XF:Z:Cap-D2	91	97	3	4	81	1	2	125	4	4	3	70	99	2	2	7	2	8	7	4	91	7	1	3	2	1	4	3	64	8	3	2	0	36	1	37	4	39	1	1	1	2	7	113	1	4	8	11
XF:Z:Cap-D3	49	30	4	1	30	7	4	31	3	3	8	23	19	7	8	5	3	16	3	9	32	1	4	1	1	3	7	5	16	3	5	0	5	7	1	10	3	9	1	2	1	15	3	22	9	8	3	8
XF:Z:Cap-G	203	296	12	13	292	60	16	285	19	71	22	173	241	27	24	16	45	138	15	34	251	18	48	12	13	8	11	72	192	39	28	8	32	121	22	113	31	117	7	41	12	36	34	287	23	68	28	39
XF:Z:Cap-H2	42	49	15	8	37	22	9	46	23	15	9	27	31	17	21	15	16	46	19	13	33	29	13	10	8	9	15	20	33	15	9	15	4	16	10	26	9	13	7	9	11	32	10	33	17	12	8	14
XF:Z:Capa	10	12	45	46	18	39	41	25	90	43	59	14	15	73	72	48	31	84	48	81	15	35	33	30	42	51	34	34	8	24	41	40	15	6	24	5	26	9	28	10	52	116	28	14	60	46	52	38
XF:Z:CapaR	5	4	12	3	4	10	6	6	12	15	7	0	5	16	17	14	6	20	14	9	4	13	9	14	3	6	14	6	9	6	6	4	5	2	3	2	2	0	3	6	6	19	6	2	19	11	13	8
XF:Z:Caper	255	378	327	245	253	172	243	318	274	244	218	221	321	322	343	307	143	310	320	430	419	224	140	162	155	177	261	206	290	160	226	151	110	159	61	158	101	151	88	114	206	507	155	309	319	179	209	218
XF:Z:Capr	656	822	100	68	926	139	70	1152	123	109	85	530	783	118	140	129	93	222	124	160	1007	92	82	36	54	76	86	98	731	98	85	55	62	412	51	449	57	315	28	64	71	178	116	764	87	114	108	155
XF:Z:caps	70	79	104	132	101	130	92	97	177	128	146	46	75	178	196	142	95	179	144	293	88	111	88	46	80	73	84	108	82	87	85	91	72	25	39	54	57	45	42	64	136	245	61	54	155	91	106	102
XF:Z:capt	120	809	551	389	663	220	292	974	478	250	259	626	671	411	416	541	224	364	438	468	831	376	185	206	170	247	326	197	650	262	319	194	163	338	118	441	133	328	105	134	238	535	345	742	366	244	418	311
XF:Z:capu	111	87	113	68	79	145	66	78	79	199	61	40	89	109	105	91	168	402	65	109	87	81	118	49	41	59	67	150	83	134	60	55	84	32	64	43	114	19	23	89	53	173	58	71	94	198	67	70
XF:Z:car	97	104	32	30	79	34	20	118	42	22	29	86	107	51	53	37	28	64	35	56	128	38	24	20	19	30	23	35	102	32	27	20	19	52	7	50	21	37	9	18	25	67	25	89	36	36	38	41
XF:Z:cas	2	1	2	1	0	0	0	0	0	1	0	0	3	0	0	0	0	0	0	0	2	0	0	0	0	0	0	0	1	0	0	0	0	2	0	2	0	1	0	0	0	0	0	0	0	0	1	0
XF:Z:Cas	363	505	42	29	499	44	28	584	42	31	47	336	469	50	59	55	31	83	52	52	528	47	36	26	23	24	31	51	375	37	47	12	32	218	13	201	32	185	6	16	40	73	55	452	45	51	53	66
XF:Z:CASK	85	92	59	38	86	50	32	107	97	52	62	49	69	92	100	51	29	102	49	94	112	50	44	39	33	49	42	56	86	39	52	54	30	44	16	31	42	37	26	26	67	158	27	91	84	44	47	49
XF:Z:casp	256	250	80	78	263	124	54	299	83	121	71	153	233	99	98	76	78	202	85	148	286	78	63	29	43	42	68	112	203	85	51	45	69	129	47	117	46	87	17	59	50	143	53	245	72	100	81	86
XF:Z:Cat	162	948	2103	1509	677	1736	1701	896	2435	1786	2639	728	725	2863	2866	1880	1191	2535	2102	2479	787	1276	1473	2517	1190	1331	1646	1484	725	1088	1345	1206	746	401	752	498	821	349	743	845	1778	3812	1211	740	2921	2288	1811	1523
XF:Z:cathD	413	698	796	673	759	785	559	889	1072	853	1035	556	697	1398	1427	796	535	1536	916	1165	756	596	546	530	547	503	678	652	729	506	509	455	359	314	304	378	298	236	326	373	750	1662	585	630	1171	885	645	748
XF:Z:cato	0	0	0	0	0	0	0	0	0	1	0	0	0	0	0	0	0	0	0	0	0	0	0	0	0	0	1	0	0	0	0	0	1	0	0	0	0	0	0	0	0	0	0	0	0	0	0	0
XF:Z:Catsup	130	235	225	216	294	208	157	356	312	204	199	198	253	199	253	269	172	344	256	337	269	176	129	107	74	115	176	127	249	152	212	125	73	121	82	126	118	118	58	105	146	302	134	259	196	179	192	188
XF:Z:caup	7	7	25	12	1	6	15	5	9	22	19	3	5	22	23	24	10	31	17	27	1	14	10	19	11	13	13	11	3	14	15	12	3	3	5	4	12	1	1	5	21	34	11	7	23	10	13	13
XF:Z:cav	27	109	2	6	85	11	5	145	9	24	5	83	94	4	11	6	23	28	9	9	121	5	12	3	2	5	2	20	99	11	5	0	9	55	11	60	9	41	6	9	5	2	9	113	2	21	8	17
XF:Z:caz	7	136	34	27	18	21	53	64	39	27	48	144	108	23	55	33	39	7	3	26	37	2	19	28	20	37	17	28	66	20	15	8	19	31	11	52	16	71	10	15	36	107	26	69	34	26	32	39
XF:Z:cbc	31	57	9	9	46	27	6	50	10	24	11	28	34	12	19	9	33	56	15	26	36	7	17	6	4	5	16	36	36	24	12	7	16	16	9	25	16	13	2	18	6	21	10	50	16	31	10	22
XF:Z:Cbl	414	685	149	91	370	124	71	556	137	134	132	480	496	209	210	151	134	204	134	174	733	129	110	68	93	101	99	116	536	107	119	85	77	306	64	281	69	204	57	72	150	267	110	615	184	115	109	118
XF:Z:CBP	1901	473	13	6	281	9	5	462	6	6	3	288	728	8	19	19	10	18	7	25	563	31	10	0	1	6	16	9	358	18	13	3	9	223	1	267	5	170	2	1	0	5	26	476	6	6	22	40
XF:Z:Cbp20	162	136	42	47	158	71	24	148	59	94	51	96	136	53	62	50	69	143	47	56	146	38	51	17	18	25	27	69	94	49	42	26	36	62	22	74	33	45	22	36	30	86	36	109	44	73	35	29
XF:Z:Cbp53E	77	44	160	110	33	117	76	46	220	129	182	29	39	247	286	154	106	222	133	206	54	184	77	123	137	173	132	142	36	147	144	164	98	22	50	42	90	30	91	80	227	521	102	34	267	113	132	117
XF:Z:Cbp80	381	182	43	45	262	42	24	249	47	42	47	151	297	66	86	66	31	63	64	90	223	61	28	30	20	44	37	36	193	32	36	28	24	99	14	107	19	81	16	21	37	99	37	241	48	32	36	41
XF:Z:cbs	66	88	15	15	79	23	11	91	12	26	14	64	99	27	28	17	18	50	18	22	115	11	20	7	9	8	9	27	65	22	20	16	13	41	15	54	19	27	3	13	15	36	13	102	25	17	14	18
XF:Z:Cbs	351	258	55	26	302	45	36	359	66	54	57	210	291	78	82	58	31	101	42	60	284	82	33	37	28	59	32	42	239	41	28	36	29	127	19	188	24	119	19	16	45	121	27	265	68	66	32	34
XF:Z:cbt	182	296	405	266	202	136	149	226	185	158	179	121	284	229	323	257	108	261	457	442	225	257	96	89	96	115	207	144	190	97	143	77	90	75	59	129	76	68	70	66	172	441	208	155	176	120	180	238
XF:Z:cbx	49	93	36	26	101	67	26	92	44	71	46	59	121	51	43	59	45	132	39	50	93	36	49	38	22	20	32	53	67	35	22	27	33	34	27	43	33	26	14	40	37	62	18	73	36	79	29	25
XF:Z:Cby	0	1	1	1	0	21	0	1	1	31	0	0	0	0	1	1	24	32	1	0	1	1	13	0	0	0	0	23	0	19	0	0	10	0	8	0	16	0	2	12	0	4	2	0	3	23	2	1
XF:Z:CCAP	6	2	3	5	3	12	5	2	12	12	5	1	4	5	7	3	10	22	3	7	2	8	11	7	2	3	2	5	1	8	4	3	7	1	5	1	8	1	3	4	9	5	4	3	6	10	3	3
XF:Z:CCAP-R	1	2	2	3	1	6	1	0	5	7	9	0	3	8	3	6	5	6	5	4	2	3	4	0	4	4	11	4	2	2	2	5	2	1	0	1	1	0	0	1	3	12	1	0	8	8	1	2
XF:Z:CCDC151	0	0	0	0	0	2	0	0	0	0	0	0	0	0	0	0	1	2	0	0	0	0	1	0	1	0	0	1	0	2	0	0	0	0	0	0	0	0	0	0	0	0	0	0	0	2	0	0
XF:Z:CCDC53	200	123	36	32	131	57	21	128	38	45	33	98	139	54	45	40	40	129	33	45	134	32	51	38	20	27	36	46	107	24	38	30	22	62	24	73	40	39	8	38	42	66	43	111	34	70	44	47
XF:Z:CCHa1	6	3	9	7	2	1	4	2	5	4	12	3	7	11	15	15	6	12	9	15	3	13	7	3	4	5	7	11	2	7	4	2	5	2	2	4	7	1	2	1	6	21	1	1	13	6	6	10
XF:Z:CCHa1-R	3	0	3	0	0	2	4	1	4	3	5	0	1	3	3	8	4	5	5	1	0	4	1	2	2	4	2	0	2	2	1	0	1	0	0	1	0	1	0	2	2	5	0	0	4	2	2	2
XF:Z:CCHa2	96	148	369	371	71	368	262	104	456	391	544	89	93	714	886	307	211	833	346	707	108	272	326	313	324	262	376	352	145	233	201	191	263	72	214	87	112	32	200	270	565	1302	240	86	557	428	273	297
XF:Z:CCHa2-R	0	0	1	2	1	8	1	1	1	7	1	0	0	1	1	2	8	6	2	3	0	0	9	2	1	5	2	3	0	4	0	2	3	0	5	0	5	0	0	2	2	5	0	0	2	6	0	0
XF:Z:Cchl	997	448	269	203	592	293	186	656	242	305	238	322	545	370	346	295	230	683	311	369	504	283	197	159	137	174	213	305	451	257	219	170	156	205	108	315	164	215	89	167	226	660	207	468	266	315	219	228
XF:Z:CCKLR-17D1	0	0	1	1	1	5	0	0	4	2	2	0	0	2	1	3	1	4	2	1	0	0	1	2	1	4	2	1	0	1	1	1	1	0	1	2	2	0	0	1	2	5	0	1	2	0	0	0
XF:Z:CCKLR-17D3	0	0	4	2	1	3	1	0	5	2	4	2	0	8	3	3	1	3	2	4	0	3	2	1	1	0	0	0	0	2	0	1	2	0	0	0	0	1	1	1	1	10	2	0	2	0	0	0
XF:Z:Ccm3	205	206	153	144	267	191	112	338	204	165	133	175	253	197	225	178	163	281	187	379	228	106	123	57	68	85	158	180	233	129	141	95	95	145	55	138	84	84	38	99	134	329	89	181	140	156	124	156
XF:Z:Ccn	8	4	16	13	7	16	14	12	22	17	24	2	9	31	30	19	12	32	22	23	5	25	7	7	8	20	13	21	11	14	6	14	10	3	7	5	7	5	7	14	19	53	7	1	20	8	7	9
XF:Z:Ccp84Aa	0	0	0	0	0	3	0	0	0	1	0	0	0	1	0	0	2	3	0	0	0	0	2	0	0	0	0	0	0	3	0	0	1	0	0	0	2	0	0	1	1	0	0	0	0	2	0	0
XF:Z:Ccp84Ab	8	7	21	8	11	6	3	4	16	6	4	6	9	12	18	8	11	6	6	3	1	23	0	2	5	13	3	1	4	9	15	2	3	3	1	4	7	8	0	8	5	9	3	4	5	1	2	1
XF:Z:Ccp84Ac	0	0	0	0	0	1	0	0	0	0	0	0	0	0	0	0	0	0	0	0	1	0	0	0	0	0	0	0	0	0	0	0	0	0	1	0	0	0	0	0	0	0	0	1	0	1	0	0
XF:Z:Ccp84Ad	0	1	0	1	0	16	0	0	0	13	0	0	1	0	0	0	14	30	0	0	0	1	10	0	0	1	0	10	0	11	0	1	3	0	4	0	9	0	1	7	0	0	0	0	0	15	0	0
XF:Z:Ccp84Ae	0	0	0	0	0	2	0	0	0	0	0	0	0	0	0	0	0	2	0	0	0	0	0	0	0	0	0	0	0	0	0	0	0	0	0	0	0	0	0	0	2	0	0	0	0	0	0	0
XF:Z:Ccp84Af	0	0	0	0	0	0	0	0	0	0	0	0	0	0	0	0	0	0	0	0	0	0	0	0	0	0	0	0	0	0	0	0	0	0	0	0	0	0	0	0	0	0	0	0	0	0	0	0
XF:Z:Ccp84Ag	5	6	6	3	4	3	3	5	20	12	12	2	5	14	12	7	5	12	8	9	6	7	3	4	4	6	9	7	5	5	4	7	3	1	2	1	1	1	2	5	10	12	7	2	17	6	5	4
XF:Z:Ccs	56	65	64	46	63	65	42	88	56	58	84	58	80	79	86	59	36	113	59	84	103	44	45	52	37	30	44	38	59	39	52	44	30	35	26	50	27	38	33	20	51	89	36	58	76	67	54	44
XF:Z:Cct1	134	192	194	169	240	165	160	311	319	164	189	143	191	260	243	271	169	279	284	450	207	176	120	64	90	109	150	132	220	132	166	121	67	110	65	124	83	89	57	68	128	298	139	189	210	162	144	186
XF:Z:Cct2	3	12	22	19	16	76	13	6	39	98	26	6	7	44	15	18	77	188	19	23	8	12	48	21	14	20	21	68	1	78	14	13	46	3	23	5	41	2	10	42	21	25	7	5	32	97	11	14
XF:Z:Cct5	590	753	172	92	913	71	87	983	86	97	78	581	871	99	124	163	69	155	156	162	792	143	68	36	41	57	85	56	693	81	137	49	47	382	22	495	40	343	26	28	54	125	153	716	76	82	123	119
XF:Z:Cctgamma	1448	1068	196	109	1135	140	110	1358	129	110	96	813	1097	151	191	243	122	253	186	269	1229	220	127	57	56	108	140	133	1038	142	222	99	84	524	69	753	87	595	71	92	110	267	156	961	141	117	144	211
XF:Z:CCY	0	1	0	0	0	8	0	1	0	8	0	0	1	0	0	0	10	9	1	0	0	0	4	0	0	0	0	13	0	8	0	0	3	0	6	1	6	0	1	4	0	0	0	0	0	7	0	0
XF:Z:Ccz1	65	36	24	18	40	20	25	45	29	17	28	25	50	17	34	14	26	44	30	32	38	19	17	20	20	13	14	17	46	20	17	8	11	15	10	9	12	19	4	15	12	41	15	23	29	20	16	17
XF:Z:cd	0	0	0	0	0	0	0	0	0	0	0	0	0	0	1	0	0	0	0	0	0	0	1	0	0	0	0	1	0	3	0	0	0	0	0	0	1	0	0	0	1	1	1	0	1	0	1	0
XF:Z:CD98hc	576	755	297	186	728	243	201	769	393	257	296	520	709	411	421	319	225	398	310	403	805	236	156	167	133	198	227	198	599	171	217	167	122	339	92	388	132	302	110	127	214	539	203	667	330	216	197	248
XF:Z:Cda4	2	0	3	1	0	2	1	0	3	2	2	0	0	4	2	0	3	6	2	0	1	2	1	1	1	1	1	2	0	1	1	1	3	0	1	1	1	0	0	1	0	1	0	0	1	2	3	0
XF:Z:Cda5	11	20	36	20	13	21	15	13	42	24	29	9	17	62	45	18	30	33	28	30	17	29	18	19	13	24	31	35	12	26	27	19	23	16	12	13	15	4	21	20	32	93	14	12	42	25	22	19
XF:Z:Cda9	1	1	4	1	0	1	2	0	2	1	3	1	2	1	1	2	2	3	3	4	1	2	4	4	1	1	0	3	0	1	2	1	1	0	0	2	1	0	1	0	2	3	0	0	5	3	1	5
XF:Z:CDase	21	22	69	49	31	34	37	27	55	39	67	20	17	81	85	58	28	92	67	146	29	50	34	36	22	45	62	43	24	29	55	37	23	13	16	16	20	9	20	22	62	138	42	23	58	48	56	71
XF:Z:cdc14	91	111	88	36	59	115	56	67	70	163	46	61	79	83	80	54	124	266	50	66	113	43	104	53	40	65	40	125	86	111	52	45	84	27	45	71	85	40	25	102	64	183	35	74	91	143	45	53
XF:Z:Cdc16	22	48	5	4	51	7	3	71	6	5	3	23	26	6	6	7	4	16	11	12	52	6	4	5	3	2	5	1	43	3	8	1	1	19	3	22	4	12	3	2	4	9	7	49	3	3	8	7
XF:Z:Cdc23	69	68	12	9	55	18	4	57	11	26	8	42	73	10	7	11	23	44	8	15	59	9	19	1	1	2	8	27	71	25	11	6	13	32	4	40	15	22	5	10	6	9	9	52	10	21	7	11
XF:Z:Cdc27	152	175	45	30	209	71	20	236	58	84	40	132	179	58	70	41	73	155	51	77	204	43	58	16	36	36	49	75	159	76	36	46	53	116	45	101	53	86	21	51	47	107	35	183	46	98	39	64
XF:Z:Cdc2rk	44	33	12	9	28	6	7	43	18	12	11	32	30	9	20	9	11	23	3	17	35	12	7	8	9	11	9	12	38	11	13	8	11	22	2	24	5	14	5	9	1	20	7	40	11	12	7	5
XF:Z:Cdc37	585	303	123	69	337	118	90	411	94	117	86	197	301	122	121	115	120	248	90	172	266	82	93	42	44	49	64	127	253	102	83	36	75	109	36	181	64	110	32	61	75	149	70	262	101	112	66	84
XF:Z:Cdc42	469	360	199	167	272	119	238	345	195	111	195	308	413	219	243	257	144	184	162	405	384	191	110	116	91	181	191	163	389	158	209	117	115	175	60	227	96	213	71	100	198	524	191	309	201	142	205	241
XF:Z:CDC45L	139	297	16	8	368	20	18	428	20	19	14	241	268	25	21	34	25	21	19	37	323	22	14	11	9	17	8	12	284	13	17	12	6	158	6	105	14	115	4	8	14	19	17	349	16	21	32	32
XF:Z:Cdc5	68	101	29	21	100	20	14	113	33	18	25	54	84	17	26	21	16	34	20	34	110	17	14	11	8	14	14	17	80	16	19	10	10	39	3	40	13	35	3	12	7	46	17	88	11	18	15	17
XF:Z:Cdc6	316	301	12	9	338	9	6	372	1	7	0	190	250	3	8	6	7	9	13	9	368	11	8	2	1	10	7	5	202	5	10	5	2	130	3	139	1	119	0	6	3	8	19	312	1	7	19	33
XF:Z:Cdc7	305	235	74	47	281	132	28	291	73	107	50	173	282	110	77	63	93	196	83	81	233	51	71	36	36	32	41	101	178	82	46	28	42	116	29	118	54	77	11	46	52	83	39	206	47	81	58	48
XF:Z:Cdep	32	51	105	78	32	73	70	51	145	65	84	35	31	157	153	111	68	84	135	162	60	71	55	78	68	87	106	80	45	77	84	65	52	19	42	37	55	26	47	44	118	225	60	31	156	90	104	92
XF:Z:CdGAPr	117	135	44	27	134	52	22	115	43	66	30	63	109	43	73	36	54	137	47	39	177	57	42	27	26	30	40	47	83	71	38	22	50	48	23	64	23	45	24	32	33	82	22	90	56	68	34	33
XF:Z:cdi	1044	472	362	256	317	243	323	408	338	271	292	311	439	417	388	413	210	514	363	591	579	384	196	174	200	201	318	258	443	215	341	191	130	215	94	255	154	198	99	167	284	562	226	441	357	263	263	306
XF:Z:cDIP	1	4	11	18	2	31	7	4	17	20	37	3	1	29	14	19	7	13	7	8	8	2	13	20	11	9	5	18	10	11	6	10	6	7	10	3	12	1	3	15	19	41	6	4	40	22	17	14
XF:Z:Cdk1	414	452	6	8	579	20	11	587	4	29	0	293	493	3	13	8	22	41	3	15	471	18	17	3	1	9	7	21	358	22	8	3	8	190	13	195	12	143	2	9	0	3	34	447	3	21	25	44
XF:Z:Cdk12	378	239	50	41	219	58	31	241	54	61	57	154	266	53	72	59	47	108	62	72	266	49	42	35	27	37	49	53	213	73	60	33	39	99	16	142	36	76	24	30	39	118	45	237	57	57	46	50
XF:Z:Cdk2	521	285	7	6	330	15	5	353	4	10	3	171	285	8	12	10	5	15	16	18	299	9	4	2	4	6	4	6	213	11	19	3	0	104	3	128	2	99	3	3	6	5	21	277	7	8	14	13
XF:Z:CDK2AP1	113	100	29	17	92	24	15	118	29	26	22	70	84	26	34	38	15	52	29	48	125	33	21	16	10	11	28	18	90	23	31	6	15	60	7	59	14	40	15	13	29	56	29	103	22	22	26	35
XF:Z:Cdk4	96	173	26	17	197	11	12	185	21	20	9	123	158	27	33	16	14	23	21	40	186	21	8	13	9	10	18	13	153	11	19	7	6	85	6	112	14	76	7	6	7	27	18	170	14	8	23	29
XF:Z:Cdk5	77	111	43	48	94	44	35	130	68	33	29	77	93	54	46	42	26	76	47	75	133	38	21	26	25	32	32	26	77	25	35	23	17	36	14	58	23	40	19	12	29	91	31	101	48	46	38	43
XF:Z:Cdk5alpha	6	17	22	26	13	20	7	9	40	20	39	10	7	42	52	19	33	46	23	20	10	14	19	22	20	25	13	13	6	24	10	16	18	6	11	7	13	1	13	9	38	61	16	4	51	13	22	15
XF:Z:Cdk7	183	64	9	7	75	16	7	90	7	4	16	49	91	11	17	12	8	16	6	20	65	20	6	8	3	2	16	6	49	9	7	8	3	30	1	39	10	32	5	2	11	18	5	66	6	6	6	15
XF:Z:Cdk8	60	51	9	7	42	12	5	69	8	4	10	32	56	3	8	9	3	14	11	16	52	5	5	2	3	7	5	7	30	5	11	9	1	31	1	11	10	20	3	1	4	9	4	59	6	8	8	8
XF:Z:Cdk9	163	72	29	14	91	22	14	76	22	24	21	48	89	26	31	33	20	58	22	27	94	30	12	16	12	18	15	29	62	14	15	13	15	43	9	44	11	23	8	12	19	39	23	70	22	32	19	22
XF:Z:Cdlc2	5	4	3	0	7	237	1	0	5	209	1	0	1	3	6	1	217	434	1	0	0	2	134	2	2	1	2	199	1	174	1	3	90	0	83	2	108	0	3	100	1	1	0	0	1	212	0	1
XF:Z:cdm	45	184	33	32	149	27	26	174	33	32	36	122	114	42	48	38	17	32	30	35	184	24	15	24	20	25	22	23	138	14	20	15	14	95	9	76	15	70	16	5	32	71	24	161	49	35	36	33
XF:Z:CdsA	76	270	240	197	238	175	118	243	282	237	226	164	230	320	311	247	181	309	229	287	236	121	119	121	109	128	166	163	219	185	128	120	99	106	68	118	106	81	66	84	172	379	116	224	237	180	169	177
XF:Z:Cec-Psi1	0	0	0	0	0	0	0	0	3	0	0	0	0	0	0	2	1	0	0	0	0	0	0	0	0	4	0	0	0	0	0	1	0	0	0	0	2	2	0	0	0	0	0	0	0	0	0	0
XF:Z:Cec2	1	0	1	1	2	0	0	0	8	2	1	0	0	2	1	7	2	1	0	0	0	12	0	0	0	5	0	0	0	3	7	1	0	0	0	0	4	0	0	0	0	1	2	0	0	0	0	0
XF:Z:CecA1	314	64	22	51	2096	121	231	81	8050	96	25	83	4	167	82	6869	4455	94	14	62	31	4733	217	184	10	4119	34	102	84	3524	7365	5372	27	13	27	76	3914	1542	51	127	84	34	68	23	180	114	81	41
XF:Z:CecA2	491	44	31	40	1890	80	242	57	6348	50	23	61	2	161	70	5959	3158	51	9	73	21	4290	200	174	11	3549	35	69	55	3002	6399	4392	17	11	6	57	3325	1379	37	105	62	23	123	15	124	36	84	30
XF:Z:CecB	92	6	5	1	223	1	31	4	439	9	4	23	0	19	5	571	382	1	2	11	3	323	9	7	1	141	2	11	7	156	594	375	0	1	0	4	234	109	1	3	2	1	22	4	18	3	7	8
XF:Z:CecC	589	10	6	7	409	16	48	6	1473	22	9	26	1	50	14	1395	1132	14	2	17	8	1069	26	23	2	800	14	18	13	759	1700	1366	0	4	0	16	856	283	23	16	21	2	14	4	24	5	16	6
XF:Z:Ced-12	39	92	18	16	85	13	17	108	38	20	21	60	54	35	19	23	12	33	29	31	90	19	16	17	14	15	26	14	70	12	18	13	13	44	8	42	18	33	10	8	16	30	12	100	31	18	21	28
XF:Z:ced-6	623	977	352	318	1121	277	193	1270	367	265	330	648	1095	432	579	330	169	424	519	663	1071	230	222	153	165	191	243	248	848	205	199	135	141	558	110	552	93	372	138	159	274	728	245	863	332	291	271	292
XF:Z:Cen	58	220	16	21	207	17	13	260	30	23	14	128	175	16	31	27	18	38	20	41	236	24	4	10	12	8	17	16	178	12	19	9	12	105	8	107	8	88	13	7	11	23	36	251	35	27	14	39
XF:Z:CenB1A	543	391	66	63	512	81	34	522	86	65	72	254	399	74	67	78	50	153	62	91	365	48	64	26	30	45	36	64	290	30	58	39	22	139	27	186	28	164	21	33	60	106	71	379	67	98	51	72
XF:Z:CenG1A	70	104	74	67	100	65	57	138	127	71	80	75	113	118	128	108	81	93	112	142	109	80	40	32	41	89	58	65	89	81	80	61	53	45	22	59	42	38	29	36	66	219	49	93	93	66	51	51
XF:Z:Cenp-C	138	257	10	6	257	16	9	303	10	12	14	173	237	13	18	11	19	36	4	14	265	20	9	4	3	7	8	14	191	18	14	3	22	151	3	138	10	97	3	13	5	11	22	291	3	27	22	20
XF:Z:Cep135	50	50	16	8	81	35	9	83	11	38	16	44	53	13	17	14	20	69	16	14	73	10	19	14	3	6	6	27	54	18	6	8	17	38	9	33	25	22	3	14	11	16	6	60	10	33	12	12
XF:Z:cep290	0	1	2	1	1	19	0	0	0	18	5	0	0	2	2	0	24	45	0	1	0	1	18	0	0	0	1	27	0	22	1	1	19	0	8	1	9	0	1	10	1	2	2	0	1	22	0	1
XF:Z:Cep89	0	0	1	0	0	7	0	0	0	13	0	0	0	0	1	0	10	32	1	0	1	0	10	0	0	0	0	12	0	16	0	0	12	0	2	0	7	0	0	7	0	0	0	0	0	16	0	0
XF:Z:Cep97	132	81	17	18	112	131	15	103	16	155	23	65	111	25	26	15	135	317	11	15	106	20	92	15	6	14	16	110	84	108	14	19	58	53	56	37	60	34	6	69	15	24	11	78	15	121	11	14
XF:Z:cer	149	236	228	175	218	219	108	229	271	222	222	139	219	264	269	262	148	400	240	277	210	188	142	103	115	120	177	187	175	169	177	138	84	74	77	118	119	95	77	102	146	401	143	159	255	227	149	162
XF:Z:Cerk	279	229	116	88	258	123	53	278	121	110	126	122	254	152	163	102	107	248	145	133	206	84	84	57	57	54	67	75	171	83	60	61	54	112	49	127	49	80	34	60	95	173	60	185	118	116	77	101
XF:Z:cert	174	122	64	69	121	85	55	154	75	61	78	89	142	115	112	100	66	135	79	122	144	88	51	33	35	52	68	55	105	52	74	44	43	56	37	49	38	48	28	33	43	129	63	90	66	66	54	58
XF:Z:cerv	49	65	16	14	97	16	6	94	13	16	11	41	77	14	16	26	20	25	15	19	95	14	8	3	10	7	8	21	49	8	12	4	7	27	8	29	10	10	3	5	12	23	8	55	8	11	5	11
XF:Z:Cf2	152	201	113	89	193	108	79	238	106	95	104	111	213	187	197	121	90	152	82	173	260	121	101	50	65	109	113	101	194	105	88	92	67	112	45	96	54	80	45	69	134	301	58	185	157	128	93	97
XF:Z:Cfp1	77	51	10	7	34	11	4	51	11	13	9	35	38	12	10	10	14	14	12	8	54	7	5	6	2	2	7	12	50	5	8	10	3	17	0	16	3	18	5	6	9	15	9	43	4	11	6	14
XF:Z:cg	884	548	95	72	641	94	62	699	170	108	103	427	633	147	183	128	117	191	126	186	667	120	79	57	69	82	102	93	500	111	107	67	60	290	44	293	60	216	37	45	96	229	76	548	130	119	94	116
XF:Z:CG10000	7	2	4	6	3	7	9	2	8	0	6	1	5	7	4	8	4	4	9	19	4	6	1	1	3	2	5	0	2	2	5	3	2	0	1	0	3	1	1	4	4	0	3	1	5	4	3	2
XF:Z:CG10005	5	5	3	0	3	6	2	2	1	8	1	2	6	3	2	6	6	11	1	1	2	2	5	0	0	2	2	1	3	0	2	0	4	3	4	1	2	0	0	4	2	3	1	3	5	5	1	1
XF:Z:CG10011	59	53	49	35	50	35	26	50	88	29	45	34	59	70	58	51	30	70	49	58	62	51	43	32	35	39	44	44	40	33	43	34	19	25	16	24	21	24	27	29	59	152	23	44	78	54	34	42
XF:Z:CG10013	2	4	0	0	4	7	0	4	1	11	0	0	6	0	1	1	7	12	0	0	6	1	4	0	0	0	0	8	5	6	0	0	3	3	2	1	4	2	1	3	0	1	0	3	0	4	0	1
XF:Z:CG10014	2	3	2	0	1	72	1	0	2	88	0	0	1	2	1	1	82	138	4	2	1	0	38	1	0	0	2	49	0	49	0	1	29	0	26	1	34	0	0	27	0	4	1	0	0	63	1	1
XF:Z:CG10019	5	4	12	10	5	9	5	1	13	14	14	2	12	15	25	15	9	24	9	13	6	10	11	12	6	17	9	11	3	12	10	8	10	1	5	8	8	0	5	7	17	33	4	3	20	12	9	6
XF:Z:CG10026	11	33	91	43	32	97	33	43	99	83	110	11	37	104	134	88	88	198	84	135	24	62	84	72	48	47	50	86	24	59	48	46	43	13	38	10	52	13	34	31	67	213	42	20	148	91	53	71
XF:Z:CG10029	0	0	0	0	0	43	0	0	1	46	0	0	0	3	0	0	43	119	1	0	0	0	45	1	0	2	0	43	0	21	0	7	23	0	30	1	16	0	1	13	3	0	1	0	7	57	0	0
XF:Z:CG10031	27	64	182	142	53	103	132	70	120	100	113	40	47	156	160	157	67	157	189	275	62	87	63	61	73	73	132	82	52	53	104	39	44	33	41	25	20	15	36	54	95	232	103	49	118	99	97	143
XF:Z:CG10035	39	1	20	36	1	0	24	5	1	19	0	0	9	1	0	7	0	1	0	0	0	40	0	0	0	10	1	0	1	10	0	0	1	1	0	1	0	0	0	0	3	0	0	5	0	1	1	0
XF:Z:CG10038	176	114	55	19	93	26	24	96	49	42	38	53	85	34	62	50	36	76	29	47	90	48	40	22	13	22	29	40	69	32	39	27	17	44	14	47	20	44	8	10	23	53	25	74	26	36	19	20
XF:Z:CG10041	3	1	2	0	0	38	1	1	1	23	0	1	0	5	0	1	30	37	0	2	0	0	23	0	0	4	1	35	2	22	1	2	8	0	13	0	27	0	2	11	2	0	0	0	4	34	1	0
XF:Z:CG10050	71	67	7	1	65	6	0	67	5	5	4	51	63	5	5	12	3	14	10	3	57	5	7	1	2	5	5	2	55	4	10	6	4	29	6	36	4	24	1	1	1	8	10	53	7	6	3	7
XF:Z:CG10051	0	2	6	7	6	1	6	1	3	3	4	3	5	1	1	14	1	1	6	21	1	8	0	0	2	1	11	2	4	1	8	2	2	1	1	6	1	3	0	2	1	10	5	4	2	3	13	12
XF:Z:CG10053	23	32	16	19	31	25	11	32	14	40	9	22	28	16	12	12	40	75	13	19	23	10	29	6	5	4	9	43	26	32	8	7	19	15	15	19	19	10	7	20	14	19	11	36	22	41	11	14
XF:Z:CG10055	164	213	39	23	237	80	14	251	32	120	33	128	198	29	42	36	92	197	37	62	198	27	75	8	13	26	29	86	195	75	29	14	53	105	33	92	58	78	11	52	24	50	24	176	30	84	26	47
XF:Z:CG10062	5	6	16	21	14	20	13	13	29	29	26	2	7	29	37	56	20	67	22	37	10	30	22	16	25	25	24	29	11	16	48	19	13	7	16	9	10	6	6	21	21	63	22	9	24	31	24	22
XF:Z:CG10063	2	3	0	0	3	91	0	1	2	120	0	1	2	1	0	0	77	189	0	0	1	2	73	2	1	1	0	76	1	68	0	0	62	0	37	5	54	2	3	49	1	0	0	3	0	90	1	0
XF:Z:CG10064	0	4	0	0	0	51	1	1	2	71	1	0	0	1	4	0	44	124	1	1	0	0	44	2	1	0	2	65	0	44	0	0	17	0	24	0	35	4	3	35	0	1	0	0	1	57	4	2
XF:Z:CG10068	84	108	60	45	108	47	35	160	80	48	51	69	97	53	74	60	40	82	80	103	119	37	33	23	28	22	64	42	77	34	42	25	27	59	15	73	18	42	12	30	44	134	39	90	65	47	37	61
XF:Z:CG10073	0	2	5	4	1	2	3	4	7	1	2	2	1	2	5	7	3	3	0	7	5	5	3	0	3	4	4	2	2	5	1	3	2	0	0	0	1	1	2	1	2	13	1	4	6	4	3	6
XF:Z:CG10075	230	195	152	87	172	99	98	259	122	105	122	146	189	192	136	131	74	181	112	200	174	97	64	75	53	62	103	93	142	64	102	64	40	83	42	121	47	53	43	57	92	224	94	138	143	93	68	110
XF:Z:CG10077	610	843	733	428	819	710	466	982	900	789	671	488	827	1002	952	713	658	1373	645	1036	904	607	592	399	433	548	528	730	765	711	575	503	461	373	323	435	399	351	286	405	730	1619	358	704	928	713	534	534
XF:Z:CG10081	0	0	0	0	0	0	0	0	0	0	0	0	0	0	0	0	0	0	0	0	0	0	0	0	0	0	0	0	0	0	0	0	0	0	0	0	0	0	0	0	0	0	0	0	1	0	0	0
XF:Z:CG10082	74	119	197	164	86	112	110	97	140	134	144	69	138	234	247	120	100	180	257	218	157	148	90	98	91	107	105	113	121	82	106	79	68	50	44	63	58	46	51	72	155	374	109	93	215	165	132	122
XF:Z:CG10086	48	17	85	78	16	52	60	31	66	50	68	22	34	87	93	72	45	103	81	120	27	76	39	50	29	35	78	44	26	35	48	38	31	14	11	13	23	15	16	31	71	98	40	21	89	50	77	56
XF:Z:CG10089	12	3	13	9	7	128	12	6	28	123	23	6	7	47	19	18	77	211	14	24	4	10	88	8	18	21	14	90	7	99	10	9	65	3	45	4	76	6	9	75	24	36	9	5	33	130	13	12
XF:Z:CG10092	37	44	9	2	57	4	5	56	9	7	11	36	41	12	8	11	9	18	13	10	34	7	5	1	3	4	2	11	47	11	11	2	2	21	3	31	3	17	4	5	7	17	11	35	8	8	8	11
XF:Z:CG10098	128	232	51	40	224	48	28	260	62	53	49	155	220	63	75	39	45	101	73	69	262	39	39	38	31	34	40	38	207	43	44	51	30	99	19	78	29	84	23	18	46	103	70	223	64	59	42	57
XF:Z:CG10103	181	156	127	89	182	65	76	182	121	65	83	113	168	139	130	146	78	130	110	150	148	103	65	74	36	64	77	73	109	61	78	44	41	61	25	64	41	55	29	40	66	139	90	133	87	59	96	77
XF:Z:CG10104	0	1	0	0	0	19	0	0	0	20	0	0	0	0	0	0	17	41	0	0	0	1	10	1	0	0	0	16	0	15	0	2	9	0	10	0	12	0	1	10	0	3	0	1	0	18	1	0
XF:Z:CG10116	85	75	215	188	101	85	127	117	126	99	116	52	98	192	156	242	77	146	281	458	67	155	38	54	77	72	177	73	71	48	162	68	37	36	26	52	37	33	28	40	83	199	142	60	96	60	123	179
XF:Z:CG10126	59	39	98	78	57	286	59	58	111	281	112	29	33	137	120	105	264	542	101	118	52	112	244	74	56	87	66	252	58	226	86	72	141	15	113	31	174	28	30	139	85	150	67	42	129	247	61	70
XF:Z:CG10131	27	7	41	29	22	22	36	17	35	21	30	7	9	29	38	38	25	47	39	51	11	34	18	34	16	26	38	19	7	21	32	11	17	5	6	8	10	8	6	12	24	58	19	15	42	29	14	30
XF:Z:CG10132	2	3	12	8	4	15	6	5	17	16	11	2	5	22	22	15	6	14	15	15	5	13	7	13	11	9	9	22	2	10	12	12	5	3	8	3	7	1	7	5	18	37	3	1	21	11	10	10
XF:Z:CG10133	23	85	12	5	57	21	11	105	10	9	10	77	82	19	10	11	7	26	19	15	97	10	10	8	3	6	10	9	69	6	8	6	8	50	7	40	9	34	1	9	3	11	12	93	5	8	21	16
XF:Z:CG10137	0	0	0	0	0	0	0	0	0	0	0	0	0	0	0	0	0	0	0	0	0	0	0	0	0	0	0	0	0	1	0	0	0	0	0	0	0	0	0	0	0	0	0	0	1	0	0	0
XF:Z:CG10139	43	56	23	14	55	24	6	61	13	19	28	47	66	26	25	21	10	50	16	26	68	15	28	11	13	9	16	22	48	22	17	16	16	30	11	26	8	38	4	11	20	35	17	64	26	31	15	22
XF:Z:CG10140	34	1	1	3	2	0	1	0	7	0	0	0	1	1	6	19	1	2	1	2	0	7	0	0	3	6	2	1	0	3	6	2	0	1	0	0	0	1	1	1	0	1	1	0	2	0	3	3
XF:Z:CG10144	25	57	13	10	87	25	8	90	13	42	6	55	62	14	18	20	21	35	12	22	71	11	17	6	4	11	11	10	51	16	11	12	11	35	7	32	11	23	2	15	10	14	12	52	14	20	15	11
XF:Z:CG10147	14	6	4	4	4	2	1	5	4	5	8	5	11	5	5	7	3	7	2	7	8	3	2	4	2	10	2	3	14	5	5	0	0	3	1	1	4	3	2	0	3	10	4	8	3	5	5	2
XF:Z:CG10151	1	4	6	2	0	7	2	1	3	10	6	0	3	6	6	2	13	17	5	1	1	4	7	0	2	5	4	10	1	13	2	2	7	1	7	0	5	0	3	2	3	7	1	0	2	10	3	1
XF:Z:CG10154	0	0	0	0	0	1	0	0	0	0	0	0	0	0	0	0	0	0	0	0	0	0	0	0	0	0	0	0	0	0	0	0	0	0	0	0	1	0	0	1	0	0	0	0	0	0	0	0
XF:Z:CG10163	35	92	3	1	129	0	4	114	0	2	1	75	158	1	1	4	1	2	7	5	99	9	2	0	0	0	0	1	89	1	1	2	0	38	0	47	0	36	1	0	3	3	6	105	1	0	5	10
XF:Z:CG10164	1	1	0	0	7	145	1	1	2	184	2	3	0	0	4	0	127	258	3	0	0	0	92	2	0	2	1	152	1	121	0	3	73	0	61	3	83	1	2	69	1	4	0	0	0	151	0	1
XF:Z:CG10165	54	47	151	85	60	55	81	72	56	45	70	45	76	82	85	114	40	85	103	158	55	101	35	48	27	39	94	46	60	42	97	32	27	23	12	36	33	20	30	20	50	125	73	48	70	49	71	80
XF:Z:CG10166	129	190	139	103	193	138	90	209	133	142	84	155	244	113	144	171	161	313	121	185	204	112	129	64	34	88	93	112	173	127	129	99	69	111	45	130	83	92	37	65	82	152	75	182	81	133	91	92
XF:Z:CG10168	1	1	5	1	0	1	1	1	1	0	1	0	0	1	2	5	1	2	2	11	0	1	0	0	2	0	0	0	0	1	3	0	2	0	0	0	2	1	1	1	3	3	3	2	2	3	7	5
XF:Z:CG10170	3	10	16	18	13	6	11	8	17	1	13	4	4	14	21	23	4	19	25	24	6	17	9	10	8	12	21	7	3	7	9	7	3	2	5	5	6	3	4	3	4	26	21	9	10	16	19	18
XF:Z:CG10171	139	95	28	27	108	120	25	136	45	123	34	66	109	47	49	43	97	245	44	46	138	34	82	17	18	24	19	129	89	73	28	29	60	56	42	60	52	51	13	58	24	62	31	92	34	114	24	26
XF:Z:CG10175	4	15	21	9	12	23	5	19	13	46	10	2	5	26	14	12	23	60	8	11	9	5	21	8	8	16	6	42	5	34	3	7	21	8	6	4	6	5	9	22	11	21	4	9	21	30	12	5
XF:Z:CG10177	0	3	0	0	1	93	0	0	0	86	0	0	1	1	3	2	56	179	1	0	0	0	60	0	3	2	0	84	1	54	0	1	32	0	31	1	55	0	3	49	1	1	1	0	3	84	1	1
XF:Z:CG10178	25	70	124	64	16	69	64	35	91	82	101	40	60	110	173	111	77	100	90	138	37	65	70	84	47	78	56	54	42	66	67	57	57	17	36	41	50	35	41	39	86	294	74	44	124	78	53	74
XF:Z:CG10182	18	63	189	180	59	3	268	99	11	3	4	68	93	7	10	149	13	7	322	317	60	121	5	7	2	7	90	2	48	3	94	4	0	21	0	23	4	28	2	0	5	2	111	55	2	5	119	128
XF:Z:CG10183	1	0	0	0	0	0	0	0	0	0	0	0	0	0	0	0	0	0	1	0	0	0	0	0	0	0	0	0	0	0	0	0	0	0	0	1	0	0	0	0	0	0	0	0	0	0	0	0
XF:Z:CG10184	39	34	56	60	38	142	24	62	160	110	139	34	50	137	118	58	97	197	35	54	36	55	77	67	36	78	39	72	41	82	44	78	44	19	47	26	45	27	28	62	99	157	35	27	136	126	49	44
XF:Z:CG10185	1	0	1	0	0	4	0	0	0	5	0	0	0	3	1	2	3	7	1	0	0	2	3	3	0	3	1	6	0	7	2	0	2	0	1	0	5	0	1	4	0	1	0	0	0	3	0	1
XF:Z:CG10186	130	80	193	150	106	158	138	84	400	219	274	32	58	425	405	242	179	398	248	274	60	143	138	155	185	218	162	192	64	158	156	189	104	24	68	43	115	33	120	107	331	704	111	37	372	143	125	134
XF:Z:CG10188	47	133	19	21	108	21	7	114	26	23	21	72	94	47	41	11	14	29	20	29	129	21	16	18	17	15	12	15	94	21	28	9	7	45	5	45	11	41	11	9	26	57	17	101	26	20	24	22
XF:Z:CG10189	18	39	31	16	45	10	26	39	27	9	27	47	59	31	35	22	14	38	23	52	39	19	24	15	6	18	20	14	42	16	12	16	15	14	5	25	9	14	4	12	14	41	15	21	30	20	16	21
XF:Z:CG10194	77	78	55	30	91	33	23	98	52	26	34	53	68	46	42	46	26	44	46	57	69	52	15	25	16	28	35	26	84	27	28	23	14	30	11	44	19	34	11	20	20	69	34	54	33	26	31	49
XF:Z:CG10195	76	42	41	45	45	30	27	61	30	39	37	33	47	66	62	48	33	74	48	68	55	36	40	23	21	18	20	26	30	20	26	17	16	16	16	28	12	15	14	11	33	68	24	39	36	36	26	44
XF:Z:CG10202	0	3	0	0	4	136	0	0	3	127	1	0	0	1	2	0	109	255	1	0	0	0	101	1	0	0	3	101	0	78	0	0	61	0	59	0	75	1	1	72	1	1	0	0	0	123	0	0
XF:Z:CG10205	24	18	68	65	23	67	45	22	122	73	94	13	17	132	135	63	60	135	85	76	21	74	62	70	41	84	55	54	20	88	50	67	37	6	31	13	30	7	43	30	63	155	25	18	99	45	41	33
XF:Z:CG10208	45	38	44	28	30	24	29	42	26	31	38	22	54	46	62	42	16	55	32	58	35	37	14	28	22	13	43	23	42	14	26	10	16	15	4	24	16	18	8	10	25	56	34	24	20	39	32	32
XF:Z:CG10209	111	113	19	9	95	13	17	113	23	13	21	79	119	17	37	17	21	31	21	23	109	18	14	10	7	14	8	12	92	26	8	15	12	41	6	64	9	35	7	12	18	36	18	102	22	12	21	15
XF:Z:CG10211	4	9	28	8	11	9	7	3	24	11	16	2	3	23	20	10	4	27	13	9	5	12	8	15	9	13	7	10	3	8	12	16	1	1	9	4	12	4	7	7	8	28	9	1	21	11	8	8
XF:Z:CG10214	102	161	54	34	208	43	16	206	47	39	29	103	177	37	61	42	42	75	66	81	189	21	29	14	14	20	31	25	135	32	40	13	15	82	14	87	15	60	15	14	25	55	43	151	34	36	41	38
XF:Z:CG10217	237	213	43	57	253	49	19	302	64	61	55	132	220	82	83	38	50	121	60	50	257	41	45	22	18	30	41	36	172	60	48	38	33	103	21	97	19	75	25	35	39	110	37	186	55	52	33	50
XF:Z:CG10222	41	46	17	12	45	9	9	57	11	6	24	33	61	14	22	14	14	14	10	23	53	10	3	7	9	5	12	10	27	14	10	3	7	25	0	28	6	21	4	5	13	32	13	50	7	4	11	19
XF:Z:CG10226	38	24	118	57	20	67	64	20	94	114	110	10	30	213	142	66	51	101	38	93	32	85	49	81	91	93	109	77	19	99	39	61	59	17	25	15	48	7	46	79	181	236	32	23	152	67	53	53
XF:Z:CG10232	0	0	0	0	0	0	0	0	0	0	1	0	0	0	0	2	0	0	2	1	0	0	0	0	0	0	0	0	0	3	1	1	1	0	0	1	0	0	0	1	0	0	2	0	0	4	0	1
XF:Z:CG10237	334	575	449	222	617	272	140	672	438	351	341	455	636	618	687	289	253	745	326	272	605	287	244	340	194	250	201	293	505	264	169	203	227	307	135	280	141	222	205	162	305	914	215	548	428	287	213	169
XF:Z:CG1024	21	41	6	4	41	9	6	56	11	8	10	23	32	10	11	3	7	10	7	17	46	5	8	6	6	4	5	5	41	3	4	2	2	19	7	21	6	15	1	2	4	15	6	51	13	15	11	11
XF:Z:CG10252	13	41	9	8	43	1992	6	11	54	2027	10	5	1	23	42	6	1897	4133	21	6	2	11	1313	23	6	7	19	1610	9	1491	2	12	975	1	751	21	1029	12	28	969	5	32	2	2	15	1745	3	3
XF:Z:CG10253	17	11	40	42	18	53	39	12	38	59	33	7	18	67	41	28	33	83	40	52	17	31	31	29	19	20	33	57	17	20	26	25	22	7	6	10	19	9	10	28	46	82	29	12	46	48	29	28
XF:Z:CG10254	1185	960	46	31	976	152	32	1065	32	156	33	648	992	65	78	59	165	306	44	56	1034	46	125	35	23	43	40	155	804	125	33	41	99	418	70	517	78	389	24	107	41	71	88	802	34	174	68	67
XF:Z:CG10257	4	2	10	4	5	7	7	1	9	7	9	0	3	13	8	11	3	10	7	4	2	8	2	7	5	7	7	6	2	8	6	3	3	0	0	1	4	0	2	2	10	15	5	0	7	2	4	4
XF:Z:CG10262	0	2	6	2	0	7	6	1	6	4	11	3	0	7	9	5	9	6	8	11	1	3	8	7	2	4	1	7	1	8	5	3	4	2	0	0	5	0	2	6	7	4	4	2	3	6	6	4
XF:Z:CG10264	0	0	0	1	0	1	0	1	0	0	0	0	0	0	0	0	1	0	1	0	1	0	1	0	0	0	0	0	0	0	0	0	0	0	0	0	0	0	0	0	0	0	0	1	0	0	0	0
XF:Z:CG10265	84	65	6	3	62	16	6	57	6	26	6	48	69	18	12	12	14	38	10	6	60	6	14	5	3	5	5	27	45	12	3	5	14	38	8	34	11	32	7	22	8	14	5	68	7	17	4	9
XF:Z:CG10268	45	58	8	6	78	27	7	92	15	32	14	35	67	22	23	18	24	62	17	22	72	10	22	3	3	1	11	21	66	19	14	5	14	29	12	35	9	27	6	8	12	35	6	84	14	25	10	9
XF:Z:CG10274	37	95	25	15	62	17	7	97	18	15	10	56	102	16	25	24	14	27	16	26	96	9	14	10	4	19	17	19	66	16	14	8	9	39	4	33	5	52	9	6	20	23	24	90	16	11	21	26
XF:Z:CG10280	0	0	0	0	0	0	0	1	0	0	0	0	0	0	0	0	0	0	1	0	0	0	0	0	0	0	0	0	0	0	0	0	0	0	0	1	0	0	0	0	0	0	0	0	0	0	0	0
XF:Z:CG10283	51	48	17	15	64	16	13	56	30	16	15	32	68	26	16	24	8	29	24	28	62	8	12	15	11	7	14	18	52	21	19	6	11	33	7	33	6	28	7	9	11	31	13	35	22	13	10	14
XF:Z:CG10286	96	139	31	19	152	19	16	155	33	23	16	101	145	26	31	53	19	55	39	47	133	33	10	16	16	8	20	18	136	18	36	17	15	61	9	78	12	53	8	6	15	40	27	121	25	17	19	33
XF:Z:CG10289	294	313	227	165	395	118	120	431	190	140	176	241	380	270	256	247	122	206	241	357	435	143	94	78	95	139	149	115	356	127	177	102	82	168	59	211	72	154	64	72	162	310	121	292	203	120	167	183
XF:Z:CG10298	0	0	0	0	3	48	0	1	0	61	0	0	0	1	2	1	67	19	0	0	0	0	40	0	0	0	1	50	1	39	0	0	26	0	20	1	37	1	2	37	0	2	0	0	2	56	1	0
XF:Z:CG10300	4	4	14	15	3	5	8	7	11	3	7	2	3	13	15	19	9	15	16	14	5	13	6	6	10	8	15	3	6	5	10	5	2	0	6	2	1	6	3	2	4	27	6	11	11	7	9	13
XF:Z:CG10301	0	0	0	2	1	2	2	0	0	0	2	0	0	0	0	0	2	1	1	2	1	0	0	1	0	1	0	2	0	0	0	0	0	0	0	1	0	0	0	1	0	2	1	0	1	0	2	0
XF:Z:CG10306	276	570	357	235	573	212	218	704	235	281	214	485	547	275	276	351	180	424	373	496	620	307	171	109	120	153	244	192	567	202	217	125	117	260	78	359	104	245	89	104	158	377	241	482	229	227	238	272
XF:Z:CG10307	44	35	61	56	26	170	55	30	73	211	48	14	18	97	84	63	157	400	76	84	17	45	121	43	38	31	53	181	16	114	51	42	65	12	75	16	105	14	21	86	78	138	35	11	61	176	43	53
XF:Z:CG10311	55	52	157	144	91	148	110	76	242	130	158	45	58	219	238	161	140	310	180	253	53	136	115	88	93	122	135	104	69	107	131	102	89	34	57	42	72	31	74	76	153	390	122	61	202	132	123	142
XF:Z:CG10317	2	2	1	0	5	142	0	1	1	175	0	0	0	0	7	1	143	360	1	0	0	0	140	2	0	0	2	141	0	126	0	3	88	0	66	0	93	3	3	98	1	6	0	0	0	177	0	0
XF:Z:CG10321	181	239	61	47	232	39	37	300	63	48	49	142	228	71	80	59	27	93	67	89	264	47	27	37	31	31	30	45	183	37	47	34	23	115	13	119	22	83	17	27	57	106	34	243	49	46	41	57
XF:Z:CG10324	52	36	8	6	27	7	9	33	8	11	11	20	41	24	21	11	15	16	6	10	47	15	9	7	8	8	16	14	39	19	15	6	11	23	3	25	8	13	4	6	13	22	7	41	12	21	3	9
XF:Z:CG10326	249	287	100	51	299	156	48	384	104	159	111	251	340	114	160	79	139	323	86	146	355	89	136	53	45	90	71	149	282	167	66	53	112	172	64	185	87	124	29	95	89	207	66	312	109	144	76	76
XF:Z:CG10333	57	69	35	18	58	16	14	52	30	24	15	31	74	38	40	27	11	50	19	44	74	29	20	13	21	18	21	32	55	24	23	15	13	22	7	33	12	22	8	14	31	60	14	48	26	19	26	24
XF:Z:CG10336	116	139	2	1	133	3	0	133	7	4	1	118	147	1	9	5	9	3	6	2	125	6	5	0	3	6	3	3	104	5	4	2	4	63	1	44	2	38	0	2	0	4	8	138	3	3	5	18
XF:Z:CG10337	31	20	26	35	46	9	14	44	49	9	9	17	26	11	18	32	30	20	18	52	31	37	7	8	13	8	21	9	32	8	41	14	5	13	1	19	6	14	3	3	11	28	26	24	15	6	23	23
XF:Z:CG10338	61	71	32	28	72	22	13	108	33	26	16	51	64	41	28	24	28	65	32	44	74	20	14	10	25	13	20	25	66	21	31	14	14	36	10	38	9	35	6	17	13	59	21	74	32	26	21	23
XF:Z:CG10339	0	5	5	3	1	2	2	2	7	3	3	1	0	11	5	5	2	3	3	5	1	2	2	3	3	7	1	3	2	2	1	2	2	0	2	0	0	2	2	1	2	10	1	1	2	4	2	4
XF:Z:CG10340	250	200	151	128	285	136	101	283	154	122	126	144	267	203	227	184	113	277	173	231	212	134	96	59	74	67	130	101	187	99	117	98	70	101	52	108	69	91	51	69	114	264	101	192	136	101	130	129
XF:Z:CG10341	64	74	28	13	109	11	12	107	26	14	17	78	114	21	28	36	18	36	33	32	99	22	14	7	7	9	11	15	84	12	18	20	7	37	5	50	7	31	4	11	14	30	20	77	16	12	14	24
XF:Z:CG10343	234	137	50	39	160	77	21	184	54	64	28	94	187	44	66	58	78	152	30	79	162	48	54	7	22	26	34	46	128	57	51	29	37	56	26	81	40	61	10	30	25	68	28	157	20	65	44	38
XF:Z:CG10344	24	69	15	5	63	37	11	66	18	26	10	57	58	11	15	13	29	64	18	19	76	13	16	6	7	7	13	26	54	14	16	4	17	20	17	35	23	31	6	22	8	25	11	63	8	41	14	18
XF:Z:CG10345	75	50	141	74	43	90	64	53	137	66	118	14	55	160	163	114	102	168	132	135	32	131	46	45	45	75	54	56	15	79	55	64	38	9	22	33	31	13	45	28	84	206	61	16	133	89	64	64
XF:Z:CG10347	1	21	6	3	3	3	9	4	7	5	6	14	9	2	10	2	6	3	0	3	11	1	4	1	3	5	2	6	3	6	5	0	5	2	7	5	8	13	4	4	6	14	5	6	6	14	4	6
XF:Z:CG10348	6	13	10	4	18	16	1	9	12	15	12	5	23	14	15	4	11	21	6	6	7	9	15	4	7	3	4	16	1	13	7	7	11	7	4	14	5	2	7	9	11	16	8	1	8	12	4	5
XF:Z:CG10352	0	6	33	33	6	28	37	16	26	22	33	17	6	33	25	37	7	36	34	63	16	26	21	23	13	11	24	13	16	7	33	7	10	5	12	6	9	8	10	8	24	56	29	15	41	28	41	35
XF:Z:CG10353	94	87	80	71	130	60	45	127	109	50	69	58	99	95	111	82	59	124	106	148	94	74	40	23	38	35	87	45	89	56	77	51	34	47	29	65	25	44	20	31	63	135	52	81	64	62	59	69
XF:Z:CG10357	0	3	2	0	0	0	1	1	0	1	1	0	0	1	3	2	0	1	0	1	0	1	1	0	0	0	1	1	1	3	0	0	0	0	0	0	1	1	1	0	2	2	0	0	0	1	1	0
XF:Z:CG10359	7	5	32	22	4	23	38	12	50	29	21	1	8	22	22	29	26	50	37	34	10	20	14	12	14	19	18	20	9	18	14	29	7	2	4	6	21	4	4	9	19	36	11	3	16	15	18	20
XF:Z:CG10361	22	14	37	28	13	28	18	21	29	16	17	10	6	27	39	28	19	52	16	42	15	15	14	5	6	12	30	13	14	20	22	10	23	6	13	7	12	8	11	11	28	45	23	15	31	20	27	24
XF:Z:CG10362	2	2	4	6	3	9	4	1	14	9	9	3	1	14	9	6	4	13	13	10	3	11	2	11	6	4	4	1	4	5	8	11	3	1	5	0	4	0	3	3	8	20	3	1	16	7	7	4
XF:Z:CG10365	173	144	173	188	194	260	126	178	195	261	121	104	166	187	184	246	253	514	217	283	115	157	148	70	47	106	155	228	114	217	140	95	127	71	98	94	140	51	40	106	89	186	122	120	112	270	144	120
XF:Z:CG10366	66	102	30	12	119	32	22	148	43	32	35	86	107	43	38	31	35	72	44	44	161	18	24	16	17	32	22	31	92	23	23	14	14	63	15	68	25	41	15	15	30	52	19	136	33	49	27	21
XF:Z:CG10375	120	90	31	45	128	36	29	122	47	27	35	71	95	56	57	57	27	70	48	71	103	27	22	11	29	12	32	30	82	20	39	24	21	48	19	44	15	57	13	24	31	67	29	95	31	26	37	38
XF:Z:CG10376	266	163	78	52	165	62	47	188	76	62	66	129	155	101	100	88	59	140	77	137	178	50	44	25	19	43	54	67	146	73	56	48	32	87	23	86	28	57	34	36	50	105	33	157	83	33	51	63
XF:Z:CG10383	156	95	60	57	101	92	47	107	109	119	42	82	92	96	53	104	85	156	66	86	98	88	56	35	35	76	29	79	72	96	64	46	43	38	31	48	57	32	14	34	43	66	50	101	76	87	36	42
XF:Z:CG10384	7	5	16	23	5	14	8	7	50	26	40	2	4	45	35	32	19	40	31	31	9	14	11	14	13	14	14	11	6	9	10	15	11	2	13	1	9	3	6	9	22	53	7	2	27	20	15	14
XF:Z:CG10395	269	190	34	23	184	25	17	225	28	27	22	126	208	38	43	25	14	56	24	42	255	28	14	17	13	18	23	21	178	16	19	16	21	77	11	100	19	77	5	12	24	55	35	175	33	24	33	27
XF:Z:CG10399	112	43	31	22	46	23	17	68	26	28	51	39	73	44	61	32	18	66	29	42	53	33	15	17	13	12	27	26	70	18	28	20	11	26	4	27	8	18	13	14	23	68	19	46	51	26	24	32
XF:Z:CG10405	2	4	2	6	4	1	5	3	8	4	6	2	3	2	6	10	3	7	9	6	1	2	3	2	1	3	5	7	4	2	6	9	1	3	0	2	1	0	4	1	3	11	5	5	7	5	4	6
XF:Z:CG10407	18	155	8	5	213	478	11	325	8	538	27	213	210	7	10	15	418	482	6	11	343	6	346	3	15	4	10	512	323	381	3	10	270	178	203	80	271	71	9	190	8	7	16	256	8	548	7	24
XF:Z:CG10413	324	309	196	130	310	116	123	352	148	119	129	193	287	185	173	182	92	253	201	225	309	166	94	90	68	117	127	110	260	77	90	95	71	148	52	163	76	114	43	64	119	234	142	294	153	122	137	152
XF:Z:CG10417	81	377	92	81	198	53	70	383	62	56	57	281	284	76	82	78	46	58	78	113	385	41	57	47	38	59	60	48	258	45	55	36	37	160	21	184	34	141	30	25	70	130	70	368	98	57	79	92
XF:Z:CG10418	111	126	31	16	138	40	17	153	28	28	33	85	146	30	39	38	42	58	31	37	123	20	27	8	9	9	20	37	107	28	20	11	36	48	17	75	9	38	4	16	18	43	24	100	28	38	15	25
XF:Z:CG10420	66	51	14	10	62	20	7	75	42	18	10	43	58	16	16	54	25	38	17	26	67	31	18	4	7	18	22	12	41	13	38	15	8	26	10	26	17	23	3	4	15	32	10	56	16	17	24	27
XF:Z:CG10424	119	164	98	99	171	78	63	211	121	87	112	107	146	106	126	86	70	168	100	142	163	77	59	52	38	50	91	78	135	46	66	52	54	60	20	92	39	72	26	36	74	170	58	136	87	93	58	74
XF:Z:CG10425	258	169	180	167	186	75	187	220	109	81	90	115	163	134	116	169	74	153	187	319	170	116	39	75	39	65	137	67	159	59	117	55	27	77	34	111	38	76	33	37	83	194	113	130	104	87	93	141
XF:Z:CG10426	5	1	5	5	2	9	1	5	14	11	16	6	2	17	13	10	5	14	9	12	3	4	6	2	3	3	4	11	3	11	5	3	3	2	1	4	6	0	5	4	8	22	4	1	7	4	3	5
XF:Z:CG10428	137	104	16	11	104	18	13	104	21	18	19	72	109	24	29	20	18	33	24	27	97	20	14	9	3	15	13	20	104	19	11	7	12	42	6	44	6	35	7	6	19	27	15	85	18	27	10	20
XF:Z:CG10431	24	25	3	2	15	8	1	13	3	8	1	16	18	1	5	5	5	13	3	2	19	0	5	2	3	2	1	4	17	7	5	2	7	16	2	8	2	6	0	3	4	3	2	19	1	3	2	2
XF:Z:CG10433	241	265	556	650	245	632	396	315	880	810	706	129	227	1126	707	662	360	653	620	813	275	490	390	363	542	394	572	581	253	392	442	318	178	122	143	93	210	104	154	310	596	886	282	188	856	577	400	448
XF:Z:CG10435	78	86	30	29	64	30	18	112	18	29	26	59	90	22	36	27	26	48	32	53	86	26	16	10	7	18	18	13	74	20	12	7	11	35	9	47	20	39	9	4	21	51	23	71	21	30	16	28
XF:Z:CG10444	197	138	39	59	206	61	38	247	84	71	72	99	158	96	111	63	58	105	77	81	165	39	30	32	30	32	48	68	145	39	38	37	28	74	27	74	26	38	20	25	36	99	38	123	92	65	41	70
XF:Z:CG10445	99	53	0	0	45	2	3	54	0	2	4	39	49	7	5	1	2	4	2	6	71	8	1	3	0	2	1	0	58	1	3	0	1	29	1	29	0	16	0	1	1	2	6	54	1	5	1	6
XF:Z:CG10459	0	0	0	0	0	12	0	0	1	13	1	0	0	0	0	1	4	16	0	0	0	0	8	0	0	0	3	7	0	4	0	0	4	0	6	0	2	1	0	2	0	0	0	0	2	7	0	0
XF:Z:CG10462	322	208	80	34	186	51	57	241	62	54	54	131	220	70	71	60	28	106	78	110	229	40	30	32	30	30	31	59	193	44	49	28	21	113	17	111	23	63	21	23	48	120	43	199	69	56	54	56
XF:Z:CG10463	31	53	16	3	34	9	6	53	5	13	4	41	55	10	14	15	7	15	19	20	55	17	9	10	5	10	8	6	45	10	16	9	2	26	5	38	4	30	7	5	9	10	16	40	8	13	8	10
XF:Z:CG10465	103	248	85	56	181	86	70	231	53	68	67	194	219	94	102	81	69	106	80	108	253	86	61	54	44	57	72	59	209	64	59	32	50	107	22	125	58	92	34	25	43	142	65	218	72	78	74	73
XF:Z:CG10466	14	37	11	9	30	10	6	52	16	18	12	30	48	14	16	17	12	37	20	14	47	8	8	4	3	10	14	16	34	8	20	9	11	22	3	27	15	22	4	9	7	23	9	44	17	18	5	14
XF:Z:CG10467	12	32	49	66	31	73	35	47	72	60	76	26	23	100	71	38	23	91	70	89	40	44	39	38	38	29	60	44	39	21	39	36	20	11	29	6	24	7	23	29	66	138	26	35	119	88	76	56
XF:Z:CG10469	136	90	137	125	118	148	85	135	86	100	212	68	116	193	199	141	63	147	140	412	91	116	59	49	46	47	123	93	99	77	103	61	47	43	25	57	38	37	34	49	121	225	110	55	153	80	106	128
XF:Z:CG10470	806	481	251	188	596	192	151	586	149	202	148	391	476	183	226	232	149	463	234	324	523	182	153	92	74	90	177	190	430	145	186	94	90	224	69	256	110	208	51	115	136	252	173	428	164	233	171	167
XF:Z:CG10472	2273	1563	6099	4667	2039	1058	4538	2283	1349	1095	1590	1450	2220	2339	2128	5274	629	1966	5778	9623	1812	3742	726	1292	781	857	4687	1009	1783	699	4072	875	469	967	328	1362	373	764	486	524	1357	2775	3774	1848	2033	1105	4795	5342
XF:Z:CG10474	0	0	0	0	0	0	0	0	0	0	0	0	0	0	0	0	0	0	0	0	0	0	0	0	0	0	0	0	0	0	0	0	0	0	0	0	0	0	0	0	0	0	0	0	0	0	0	0
XF:Z:CG10476	2	0	2	3	2	0	2	4	0	2	0	2	2	0	0	1	0	0	6	5	0	2	0	0	0	0	5	0	0	1	3	1	0	0	0	2	0	0	0	0	0	1	6	0	0	1	2	2
XF:Z:CG10477	155	230	675	498	266	390	503	187	904	478	539	157	214	889	791	783	350	744	850	956	170	554	289	341	440	383	454	364	194	239	470	354	199	111	132	88	203	98	179	200	429	907	340	168	825	400	491	541
XF:Z:CG10479	50	52	98	66	54	187	57	53	270	190	225	16	53	264	287	93	125	335	144	169	41	77	123	109	93	130	80	136	48	98	74	122	87	13	56	18	68	11	74	70	166	376	59	34	226	169	93	62
XF:Z:CG10481	0	0	0	0	0	1	0	0	0	4	0	0	0	0	0	0	2	4	0	0	0	0	0	0	0	0	0	1	0	2	0	0	1	0	0	0	1	0	0	0	0	0	0	0	0	1	0	0
XF:Z:CG10483	4	6	16	10	8	30	12	3	26	18	10	5	6	19	26	10	25	44	17	22	3	14	11	16	6	7	10	17	4	26	10	10	8	4	5	0	13	0	6	9	12	20	6	6	16	24	7	5
XF:Z:CG10486	0	0	0	0	0	1	0	0	1	4	0	0	0	0	0	0	2	7	0	0	0	0	3	0	0	0	0	3	0	2	0	0	4	0	2	0	5	0	0	4	0	0	0	0	0	5	0	0
XF:Z:CG10492	211	212	27	25	208	44	14	247	42	46	18	146	270	39	47	33	37	100	27	44	251	41	29	17	14	21	21	36	192	40	24	8	31	101	25	114	25	85	9	22	28	45	20	216	31	33	22	34
XF:Z:CG10494	85	97	8	3	104	3	4	93	8	3	8	58	65	8	4	7	1	12	6	5	122	8	2	3	7	6	4	4	76	7	7	5	1	48	1	45	2	36	2	4	6	18	14	71	7	9	10	10
XF:Z:CG10495	95	70	8	4	78	11	8	98	11	14	7	61	72	13	15	13	13	26	9	17	96	6	5	7	8	6	8	9	62	12	10	5	7	37	1	31	5	22	0	9	14	24	11	57	10	12	20	8
XF:Z:CG10505	8	7	31	13	17	5	12	18	26	11	9	4	16	21	37	37	10	30	41	56	7	25	5	7	7	12	20	3	2	11	24	16	9	3	2	9	11	7	9	4	14	35	23	9	21	5	16	32
XF:Z:CG10508	23	6	32	24	16	37	20	7	36	46	36	3	10	66	37	49	50	96	30	36	4	22	34	20	21	26	27	46	6	46	22	30	33	2	20	7	25	6	10	26	30	60	14	5	40	45	18	12
XF:Z:CG10510	1	1	0	0	0	49	1	0	1	67	2	0	0	0	0	1	54	104	1	0	0	0	38	0	0	0	0	44	0	48	0	0	34	0	20	0	28	0	1	27	1	1	0	0	4	44	1	0
XF:Z:CG10512	26	32	100	59	34	115	70	49	104	98	109	35	33	96	111	105	73	168	62	132	41	58	69	44	34	41	80	87	30	71	60	47	48	25	39	32	41	15	29	43	57	185	49	36	110	90	65	83
XF:Z:CG10513	46	85	354	199	112	250	240	94	301	357	407	71	94	568	508	282	192	509	350	396	97	323	244	311	250	280	161	282	76	205	178	177	161	43	109	56	114	42	117	184	346	604	151	58	419	282	226	216
XF:Z:CG10514	61	221	633	442	153	456	353	168	627	472	619	116	195	755	999	456	327	916	621	642	143	366	322	426	319	347	485	483	185	266	299	350	281	83	214	117	188	60	257	228	561	1496	332	89	752	427	291	310
XF:Z:CG10516	16	48	46	38	32	49	14	55	62	54	58	21	28	92	143	60	28	176	56	68	40	38	43	50	48	22	47	47	40	24	26	30	53	16	61	30	21	11	32	32	70	204	45	47	83	72	88	42
XF:Z:CG10527	316	485	563	394	501	378	255	696	683	407	459	349	453	563	682	499	400	674	417	587	496	435	256	224	227	353	393	308	516	360	345	288	207	280	167	348	284	210	168	183	349	852	297	440	448	356	404	315
XF:Z:CG10543	292	237	124	88	91	74	82	172	101	93	113	166	230	153	187	118	101	144	86	215	253	114	72	47	65	93	92	91	211	86	110	68	73	126	29	128	45	91	59	41	97	231	74	197	127	82	83	102
XF:Z:CG10550	141	138	530	365	169	159	443	232	226	163	202	108	180	342	363	461	132	364	486	1064	127	377	118	159	98	155	367	153	153	122	411	160	106	84	68	132	92	82	81	78	218	459	399	147	256	151	411	402
XF:Z:CG10553	27	41	97	200	69	148	92	68	194	204	169	34	46	348	208	132	81	294	144	331	81	96	99	64	162	105	211	140	67	82	111	99	73	46	74	44	52	24	42	97	169	357	90	59	226	148	176	164
XF:Z:CG10555	200	207	39	24	161	19	20	183	43	33	38	141	170	60	55	41	28	59	42	46	269	46	40	26	27	42	31	30	208	20	55	28	20	97	9	133	17	113	14	18	57	111	33	167	37	38	33	32
XF:Z:CG10559	2	4	6	4	3	9	3	4	9	13	13	3	4	14	6	4	10	9	2	16	5	7	10	10	2	7	15	5	4	5	7	5	5	3	4	4	3	1	3	1	10	13	3	2	20	12	5	5
XF:Z:CG10560	43	76	246	292	110	235	283	177	317	349	387	83	78	696	348	226	186	427	264	552	97	186	149	220	266	180	338	242	136	170	242	177	69	78	80	83	106	56	72	174	343	480	184	117	478	307	314	329
XF:Z:CG10561	68	59	57	53	69	179	42	70	87	164	76	29	49	93	94	73	115	366	69	132	61	61	116	36	31	50	64	142	52	109	61	49	87	24	67	26	78	19	31	61	51	195	40	50	83	142	44	68
XF:Z:CG10562	76	52	195	222	82	78	279	138	148	87	139	73	75	182	166	191	79	156	177	601	62	176	67	56	75	57	261	81	87	72	151	50	48	46	21	55	45	37	35	61	100	215	100	67	160	78	162	169
XF:Z:CG10565	298	575	167	103	532	128	94	643	157	148	96	395	542	149	123	216	155	283	180	193	500	122	101	69	60	76	108	140	453	116	136	99	63	260	43	319	102	231	35	72	75	176	104	523	137	134	98	112
XF:Z:CG10576	883	1265	322	191	1177	196	205	1334	238	233	161	941	1365	201	280	399	266	363	349	442	1230	236	155	71	85	165	231	203	1072	209	299	142	129	505	96	733	149	563	56	91	122	349	247	1012	159	220	247	291
XF:Z:CG10581	30	13	19	18	17	26	12	19	28	26	22	12	21	25	41	21	29	62	21	29	21	23	20	18	16	19	25	21	16	28	14	10	15	11	12	14	12	8	10	10	15	47	18	12	17	27	22	29
XF:Z:CG10584	69	33	14	13	46	13	9	73	22	22	25	23	47	27	25	6	17	32	9	21	42	9	14	6	12	16	7	9	30	13	14	12	9	17	5	19	9	23	8	4	17	24	11	40	12	15	7	15
XF:Z:CG10585	93	105	37	24	100	24	26	109	29	28	47	76	83	39	49	30	22	71	43	39	112	30	19	41	12	25	23	24	90	18	17	20	9	43	15	44	15	37	14	15	31	68	27	102	29	30	23	28
XF:Z:CG10587	1	1	1	0	2	61	0	0	3	58	2	0	0	3	0	0	49	114	0	1	0	1	30	0	0	1	1	49	0	41	0	3	28	0	19	0	22	1	2	27	1	1	1	0	1	68	1	0
XF:Z:CG10588	0	1	0	0	1	34	0	0	0	32	0	0	0	1	0	0	26	55	0	1	0	1	25	0	2	0	0	30	1	15	0	2	15	0	13	0	14	0	0	23	0	0	0	0	0	30	0	0
XF:Z:CG10589	0	4	2	0	0	117	0	1	1	131	2	0	0	0	6	1	76	252	1	0	1	0	64	0	3	0	3	104	0	60	0	0	52	0	34	1	48	0	2	61	2	5	0	0	1	112	0	1
XF:Z:CG10591	0	0	3	0	0	1	0	0	0	0	0	0	0	0	0	0	0	0	0	0	0	1	0	0	0	0	0	0	0	0	0	0	0	0	0	0	0	0	0	0	0	0	0	2	0	1	13	0
XF:Z:CG10592	159	139	563	553	256	116	643	388	203	90	151	227	238	172	336	718	104	236	678	1500	231	472	95	132	87	114	579	94	274	92	477	110	60	101	38	126	68	80	51	36	88	379	376	255	165	102	537	787
XF:Z:CG10598	0	0	0	0	0	0	0	0	0	0	0	0	0	0	0	0	0	0	0	0	0	0	0	0	0	0	0	0	0	0	0	0	0	0	0	0	0	0	0	0	1	0	0	0	0	0	0	0
XF:Z:CG10600	322	193	53	65	133	105	47	178	61	105	67	111	205	97	98	105	113	176	53	151	250	70	92	34	39	62	60	122	158	138	59	42	68	104	35	87	56	83	17	67	50	134	45	180	93	126	83	100
XF:Z:CG10602	495	535	244	279	638	227	226	723	275	208	205	373	554	283	318	304	188	437	334	522	548	234	144	79	100	90	270	191	481	130	229	102	115	250	89	309	97	208	73	84	163	436	186	449	251	194	245	253
XF:Z:CG10616	129	86	49	32	101	109	48	137	74	112	45	65	125	65	63	62	102	244	46	76	154	62	105	33	30	51	46	106	99	111	48	36	72	58	56	84	78	34	21	56	32	103	40	87	52	122	66	40
XF:Z:CG10621	45	59	176	399	39	135	140	75	125	139	209	52	78	274	236	75	67	223	246	376	131	118	133	176	84	69	169	116	91	72	45	49	63	56	48	49	22	11	49	55	188	233	195	95	253	205	154	185
XF:Z:CG10623	165	270	152	190	282	140	133	443	168	141	138	187	297	137	147	141	106	261	225	278	276	93	100	59	55	59	131	124	294	99	100	65	58	136	60	129	66	84	36	78	112	221	107	243	134	139	110	154
XF:Z:CG10625	12	9	18	6	5	2	10	9	4	1	3	7	12	6	1	10	1	8	7	13	8	6	4	3	0	1	5	2	4	4	3	0	1	10	4	7	1	3	2	0	1	7	1	2	0	2	12	8
XF:Z:CG10628	121	81	26	21	84	35	12	92	31	15	25	45	98	37	28	23	24	43	16	43	95	22	14	13	9	13	10	20	72	22	20	13	16	39	7	39	15	36	6	15	17	50	16	55	27	21	22	15
XF:Z:CG10631	154	93	35	25	99	26	19	91	43	24	41	58	95	52	83	31	32	59	32	38	102	25	22	19	17	34	21	28	92	34	25	24	26	49	14	49	21	31	10	21	39	85	27	92	40	31	18	22
XF:Z:CG10635	349	361	143	80	397	114	71	430	93	100	88	315	444	131	152	140	75	238	112	156	359	143	111	67	48	59	87	85	366	98	85	48	68	170	39	252	53	144	33	58	85	145	100	381	88	98	111	102
XF:Z:CG10638	303	175	77	46	219	85	43	262	84	68	76	156	184	104	103	53	59	146	41	62	177	53	67	53	29	31	50	59	137	66	42	48	41	73	29	101	30	68	31	34	50	115	37	187	89	70	34	52
XF:Z:CG10639	76	104	139	92	95	157	94	127	105	148	124	70	119	185	160	95	112	331	136	177	110	105	109	90	81	63	111	140	83	84	62	60	76	52	59	50	49	46	38	80	108	213	83	97	167	124	92	97
XF:Z:CG10646	46	46	12	16	48	15	7	51	22	14	13	40	51	28	12	9	12	27	13	20	37	8	12	4	10	3	14	13	34	13	14	6	8	15	9	24	4	10	2	8	10	25	13	58	9	13	11	16
XF:Z:CG10650	167	253	744	794	235	235	909	360	361	215	277	287	238	356	384	758	193	327	851	1602	274	785	164	209	134	186	627	140	249	150	575	160	91	130	85	141	100	97	100	97	253	456	526	187	343	232	678	645
XF:Z:CG10651	0	1	0	1	0	30	0	0	0	33	0	0	0	1	2	0	31	60	1	0	0	0	20	0	0	2	2	35	0	27	0	0	14	0	18	0	22	0	0	17	3	0	0	0	2	34	1	0
XF:Z:CG10654	9	8	6	6	7	7	3	4	6	7	10	3	5	9	8	5	9	13	6	7	1	7	3	8	5	4	6	5	5	5	3	6	2	1	1	1	5	1	3	4	4	25	3	3	13	7	1	9
XF:Z:CG10657	8	20	42	55	14	232	13	8	121	280	111	7	8	212	257	13	189	547	33	16	14	26	180	123	80	56	19	208	10	93	22	138	89	5	133	2	119	2	46	115	129	352	18	6	141	206	24	12
XF:Z:CG10659	21	33	90	38	36	63	36	24	191	74	96	15	19	150	294	84	84	244	92	106	16	58	55	43	82	70	69	80	27	57	50	123	61	7	56	20	70	8	72	48	106	449	39	9	171	87	47	42
XF:Z:CG10660	24	22	60	63	35	96	48	45	76	100	57	19	38	77	67	93	69	157	74	120	26	60	37	16	26	26	59	64	23	45	58	20	39	10	27	18	39	20	18	47	42	109	42	22	50	58	41	42
XF:Z:CG10663	12	5	14	4	3	9	7	2	13	7	17	2	3	28	20	11	9	33	11	7	5	18	12	16	8	20	9	17	3	10	16	8	6	2	3	3	7	3	11	8	13	36	10	2	19	13	12	5
XF:Z:CG10669	5	13	2	4	6	3	0	11	8	5	4	9	14	5	4	0	1	1	7	5	10	1	2	1	1	1	2	3	12	1	2	2	4	3	0	8	0	6	0	2	3	8	0	9	3	3	2	2
XF:Z:CG10671	518	259	256	240	358	288	166	387	303	276	268	182	258	435	392	277	231	553	374	422	214	176	160	123	144	149	201	217	205	135	175	145	116	120	93	163	117	83	91	120	266	524	164	222	260	226	166	202
XF:Z:CG10672	387	201	287	370	201	187	216	249	205	190	255	145	222	339	356	303	129	375	300	501	218	222	140	140	110	133	286	166	182	122	198	129	69	107	63	110	67	86	84	104	240	525	199	171	254	201	224	265
XF:Z:CG10674	408	206	169	147	260	116	92	233	130	122	110	177	255	186	172	181	120	262	149	214	212	142	89	69	56	63	103	101	228	93	112	70	77	102	36	140	74	99	46	58	95	165	91	202	110	115	87	102
XF:Z:CG10680	287	195	472	353	218	366	363	205	525	460	464	117	172	670	719	678	262	722	509	729	171	488	315	320	281	264	305	359	142	240	440	235	166	75	127	78	144	91	144	206	438	777	286	133	506	383	361	343
XF:Z:CG10681	34	24	12	7	32	20	12	33	12	22	15	15	33	13	23	12	19	46	14	23	43	7	18	7	8	9	8	14	19	13	7	6	6	21	4	14	10	9	5	6	18	37	10	20	17	17	6	7
XF:Z:CG10688	54	75	101	92	96	64	68	80	106	44	58	63	87	65	86	122	76	138	88	123	93	99	50	32	26	68	80	34	84	65	82	72	34	33	31	65	46	56	17	26	43	102	68	68	56	57	76	72
XF:Z:CG10694	0	0	0	0	2	27	0	0	0	25	0	0	0	0	0	0	27	70	0	0	0	0	19	1	0	0	0	37	0	33	0	0	16	0	13	0	15	0	0	11	1	0	0	0	0	34	0	0
XF:Z:CG10700	0	0	0	0	0	0	0	0	0	4	0	0	1	0	1	0	6	7	1	0	0	1	5	0	0	0	0	4	0	4	0	0	2	0	0	0	1	0	0	3	0	0	0	0	0	5	0	0
XF:Z:CG10702	84	79	9	6	55	19	11	71	23	17	21	37	53	23	27	21	18	36	19	17	63	11	19	13	4	15	10	20	61	9	13	10	11	27	7	28	10	23	3	11	15	23	8	52	26	13	7	12
XF:Z:CG10710	1	5	0	2	1	1	3	1	3	3	3	2	1	6	3	4	2	2	0	0	0	1	0	1	1	1	0	1	1	0	2	3	2	2	1	0	2	0	0	3	0	5	0	1	1	1	3	0
XF:Z:CG10713	1	3	9	3	2	6	4	0	15	6	7	2	1	9	10	6	4	4	8	11	0	4	4	2	8	8	5	5	2	7	3	11	3	1	1	1	1	1	4	4	11	18	3	2	8	4	1	3
XF:Z:CG10721	39	51	21	18	33	45	10	57	22	34	27	33	46	31	33	25	28	112	34	38	54	16	27	10	6	15	17	30	20	21	27	9	18	23	20	30	19	15	7	29	19	50	15	32	31	51	21	10
XF:Z:CG10725	7	2	24	6	2	1	12	4	4	1	1	3	7	2	5	19	4	2	22	32	1	14	2	1	1	0	5	2	5	0	16	1	1	1	1	5	0	7	2	2	3	9	14	6	1	4	7	5
XF:Z:CG10730	1	1	1	1	0	48	0	0	2	43	2	0	0	1	1	1	43	119	0	1	0	0	43	0	0	1	2	36	1	31	0	1	24	0	26	1	18	0	1	28	1	0	0	0	4	63	1	0
XF:Z:CG10731	17	39	19	26	41	50	13	55	21	51	35	41	46	29	31	28	45	83	33	32	34	20	33	20	14	15	14	23	36	24	22	14	25	28	18	31	27	19	6	27	15	48	17	38	32	46	18	24
XF:Z:CG10734	0	9	0	0	5	181	0	0	7	261	4	0	2	3	10	3	301	311	3	1	1	0	164	4	2	1	2	181	2	210	2	0	142	0	89	1	136	1	4	149	0	11	0	0	4	316	2	0
XF:Z:CG10737	163	125	268	162	99	188	182	110	326	215	226	87	98	398	352	223	147	386	216	219	115	202	136	196	129	175	170	214	120	192	201	149	106	54	86	81	110	60	107	120	243	522	115	93	357	203	169	147
XF:Z:CG10738	3	3	2	1	5	0	1	2	3	0	4	3	1	5	5	1	1	2	2	3	1	3	0	0	0	2	0	0	3	2	0	0	0	2	0	1	1	2	0	0	1	7	0	3	2	3	1	1
XF:Z:CG1074	135	132	21	14	56	21	14	84	12	14	17	97	68	19	18	20	14	19	23	39	145	21	10	11	5	19	14	16	105	17	30	8	12	62	6	68	7	61	5	15	16	48	30	116	23	18	24	28
XF:Z:CG10747	10	24	52	44	39	40	23	46	50	37	49	35	29	55	48	36	35	55	41	72	25	25	23	22	17	21	35	37	26	34	22	27	18	22	15	15	27	11	17	14	45	103	26	23	57	31	30	31
XF:Z:CG10748	0	1	0	0	0	34	0	0	1	36	0	0	0	0	0	0	32	42	0	0	0	0	17	0	0	0	0	27	0	18	0	0	14	0	10	0	10	0	0	18	0	3	0	0	0	24	0	1
XF:Z:CG10749	0	1	0	0	0	74	0	1	1	110	1	0	0	3	0	0	92	239	1	0	0	1	73	1	0	0	0	110	0	99	0	3	57	0	40	1	51	0	2	56	1	3	0	0	1	109	0	0
XF:Z:CG10750	0	4	0	0	5	60	0	0	1	94	2	0	0	2	1	0	76	160	0	0	0	3	52	3	0	1	0	67	0	53	0	0	33	0	26	2	36	1	1	36	0	3	0	0	1	86	0	1
XF:Z:CG10752	0	0	0	0	0	7	0	0	0	7	0	0	0	0	0	0	5	7	0	0	0	0	5	1	0	0	0	11	0	5	0	0	0	0	3	0	7	0	1	4	0	0	0	0	0	11	0	0
XF:Z:CG10754	87	165	55	39	188	34	27	231	45	32	46	118	143	55	58	54	28	87	55	64	145	38	30	13	24	23	48	33	139	35	42	19	23	78	16	97	19	68	12	18	30	76	45	144	50	37	41	40
XF:Z:CG10761	0	0	1	0	0	43	0	0	0	37	0	0	0	0	1	0	34	99	0	1	0	1	27	0	0	0	0	34	0	33	0	0	18	0	20	0	17	0	1	29	0	0	0	0	2	39	0	0
XF:Z:CG10764	0	1	0	0	1	10	1	0	1	9	0	0	0	1	2	1	11	13	0	0	1	0	10	0	0	1	1	5	0	4	0	0	6	0	3	1	4	0	0	2	2	0	1	3	0	5	3	1
XF:Z:CG1077	131	130	3	0	194	3	0	157	1	1	1	106	191	0	4	0	2	8	11	1	112	7	3	1	1	0	0	2	110	3	0	0	4	58	1	35	3	39	0	0	1	0	9	105	0	2	11	4
XF:Z:CG10777	658	722	336	263	654	277	165	744	415	296	324	404	736	502	536	398	269	590	348	645	747	298	234	146	190	216	276	279	673	275	287	206	228	402	116	406	155	275	127	167	348	687	197	616	386	291	243	274
XF:Z:CG10778	193	171	68	56	147	34	39	178	68	49	36	131	173	55	69	81	39	98	60	100	188	66	26	20	28	47	67	31	142	25	55	37	21	70	23	107	26	75	23	22	35	86	51	170	49	40	48	51
XF:Z:CG10793	0	0	0	0	0	9	0	0	1	11	0	0	0	0	0	1	6	18	0	0	0	1	4	1	0	0	0	15	0	7	0	0	4	1	2	0	3	0	0	3	0	1	0	0	1	18	0	0
XF:Z:CG10795	138	116	28	13	115	31	21	104	27	22	21	73	90	41	37	25	20	36	28	35	122	23	21	12	13	8	15	22	79	15	16	8	20	46	6	46	15	29	11	6	20	44	18	107	16	26	19	27
XF:Z:CG10799	47	137	340	302	117	193	236	93	355	224	273	92	111	386	398	361	199	327	363	486	81	314	171	165	145	191	281	180	89	189	281	148	110	49	70	80	104	48	90	116	192	512	232	100	333	234	305	275
XF:Z:CG10801	0	1	0	0	1	10	0	0	1	12	0	0	0	0	0	0	19	33	0	0	0	0	7	0	0	0	1	14	1	11	1	1	6	0	8	0	12	0	0	8	0	0	0	0	0	22	0	0
XF:Z:CG10802	71	75	48	23	82	24	40	91	51	23	37	69	93	56	53	46	31	78	46	97	61	33	20	23	27	23	47	35	64	23	41	26	19	43	16	52	17	30	18	11	63	82	38	50	52	47	46	42
XF:Z:CG10803	251	287	74	64	222	67	34	292	95	70	69	167	257	102	132	107	76	171	72	138	317	83	56	36	49	53	68	65	222	58	76	63	42	128	30	151	45	111	19	30	62	143	77	238	92	88	54	71
XF:Z:CG10804	29	15	44	31	4	36	25	12	73	47	73	3	14	79	87	41	30	61	41	40	14	39	27	23	41	41	41	39	5	33	37	47	28	9	13	5	20	9	28	18	51	94	28	4	69	36	29	28
XF:Z:CG10809	104	62	17	11	101	27	8	91	20	33	19	44	89	23	25	20	36	44	15	44	81	18	31	17	8	16	10	36	64	40	10	6	20	43	13	36	18	31	4	19	11	28	12	67	18	33	14	15
XF:Z:CG10814	50	3	4	11	57	1	3	5	1	2	1	2	1	0	2	109	2	2	2	13	8	93	0	1	1	0	14	0	9	2	57	2	0	2	0	2	0	11	0	1	1	1	2	1	0	0	3	6
XF:Z:CG10822	1	2	0	0	2	66	0	0	0	48	0	0	0	1	1	0	54	98	0	1	0	0	51	3	0	0	1	39	0	52	0	1	26	0	18	1	29	0	2	24	0	0	0	0	1	53	0	1
XF:Z:CG10827	92	63	222	223	92	65	161	90	98	72	108	44	72	167	127	235	32	134	260	277	95	154	61	80	50	56	232	60	82	43	147	64	20	37	22	50	34	26	39	31	84	170	137	75	117	67	177	228
XF:Z:CG10834	0	1	0	1	0	42	0	0	1	51	2	0	0	1	0	0	52	84	0	0	0	0	30	3	0	0	1	33	0	25	0	0	13	0	8	0	21	0	1	14	1	0	0	0	2	37	1	0
XF:Z:CG10839	1	0	2	0	0	56	0	0	1	52	0	0	0	0	2	0	56	116	0	0	0	0	38	0	0	0	1	45	0	37	0	0	25	0	15	1	23	0	0	20	0	1	0	0	6	66	0	0
XF:Z:CG10841	1	2	1	0	3	162	1	1	1	146	1	1	0	5	4	0	102	293	1	2	0	2	111	5	1	0	4	125	0	120	1	2	78	0	45	0	76	0	2	61	0	3	0	0	3	169	0	0
XF:Z:CG10845	2	6	0	2	1	174	0	1	2	198	1	0	0	5	8	2	152	337	0	2	0	0	100	1	0	1	1	153	1	119	0	1	94	0	56	2	90	1	6	63	2	0	1	0	0	158	0	0
XF:Z:CG10853	3	1	1	1	4	3	0	5	0	3	1	0	1	2	3	1	7	13	1	1	3	1	4	0	0	2	0	4	1	0	0	0	1	0	1	0	3	0	1	6	0	2	0	3	1	4	1	0
XF:Z:CG10859	1	2	0	3	3	155	0	1	4	170	3	2	0	1	1	1	163	361	2	0	0	2	117	3	0	1	3	141	1	110	1	1	81	0	53	1	86	2	0	84	1	4	0	0	1	182	1	0
XF:Z:CG10862	1	0	1	0	2	87	0	0	0	84	0	0	0	2	2	0	84	197	0	1	2	0	59	1	0	0	3	85	1	67	0	3	51	0	30	0	45	0	0	46	2	3	0	0	1	93	1	0
XF:Z:CG10863	161	536	659	412	359	535	457	439	618	557	696	343	472	843	842	461	322	919	609	820	480	384	365	387	309	287	479	471	405	287	298	291	248	201	198	222	164	165	259	286	585	1390	384	369	807	606	478	474
XF:Z:CG10864	0	0	0	0	0	0	0	0	0	0	0	0	0	0	0	0	0	0	0	0	0	0	0	0	0	0	0	0	0	0	0	0	0	0	0	0	0	0	0	0	0	0	0	0	0	0	0	0
XF:Z:CG10866	127	113	21	24	112	28	20	143	30	27	16	74	118	38	29	31	33	57	34	32	115	32	24	18	12	19	11	24	84	29	22	17	13	48	11	45	16	35	10	10	13	45	21	109	31	37	24	25
XF:Z:CG10869	3	8	4	5	7	320	0	4	12	380	5	4	0	5	6	1	370	793	3	1	0	2	274	11	4	2	4	363	2	281	0	7	173	0	131	3	235	2	7	197	3	10	1	0	8	324	0	3
XF:Z:CG10874	91	144	49	39	157	49	37	155	53	56	51	110	154	74	80	60	31	89	54	65	186	32	28	37	42	34	38	43	116	28	42	26	27	57	19	74	17	54	20	21	59	112	38	126	71	57	56	43
XF:Z:CG10877	18	45	50	43	31	17	46	32	32	28	33	17	36	48	50	24	18	46	28	50	28	45	17	17	17	16	30	23	26	19	25	17	12	14	6	16	5	3	9	9	27	67	26	27	22	35	35	28
XF:Z:CG10880	111	76	9	5	117	4	6	112	5	7	8	53	111	5	6	6	4	13	7	13	98	11	2	5	4	6	3	8	82	8	7	1	5	30	3	54	8	29	2	3	7	18	15	111	10	7	11	13
XF:Z:CG10887	0	0	0	0	0	6	0	0	0	7	0	0	0	0	0	0	14	31	0	0	0	0	10	0	0	0	0	11	0	9	0	0	11	0	3	0	6	0	0	6	0	0	0	0	0	13	0	0
XF:Z:CG10889	13	22	8	0	28	2	0	28	2	3	6	24	29	5	3	7	1	4	2	5	25	4	2	1	0	2	2	2	17	3	4	0	2	13	1	13	3	17	4	1	1	13	3	25	1	4	8	5
XF:Z:CG10898	115	56	21	27	75	23	18	66	29	23	19	58	57	31	24	25	20	45	27	32	88	32	24	24	9	18	25	16	49	27	18	18	15	27	6	35	16	28	12	12	16	42	27	60	20	20	19	14
XF:Z:CG10899	2	6	5	3	2	146	0	0	3	124	3	2	0	3	7	0	112	262	2	0	0	2	81	1	1	1	3	98	0	85	0	3	61	1	41	0	77	1	6	55	1	1	0	0	3	115	1	0
XF:Z:CG1090	7	3	13	8	0	5	3	0	17	7	18	0	5	29	23	11	14	20	10	9	3	8	13	15	7	20	9	5	0	6	9	10	10	2	1	4	10	0	5	9	21	50	6	5	22	7	5	2
XF:Z:CG10903	188	155	43	22	153	29	37	145	46	30	26	82	141	37	36	57	33	61	53	63	128	41	20	10	13	16	33	27	115	30	34	14	21	59	10	74	14	45	9	17	15	45	28	111	34	21	26	53
XF:Z:CG10904	143	46	12	18	74	15	17	74	16	16	12	42	69	32	40	19	12	39	22	36	61	20	13	14	11	7	26	20	48	16	15	11	10	21	6	38	13	17	7	5	16	35	9	63	24	12	19	16
XF:Z:CG10907	11	40	16	10	32	37	9	56	15	38	14	42	47	25	21	23	40	76	14	30	51	21	29	10	7	14	19	23	35	35	11	11	17	17	18	23	12	16	9	32	12	32	7	43	25	32	17	13
XF:Z:CG10909	0	0	0	0	0	12	0	0	2	15	0	0	0	0	0	0	8	22	0	0	0	0	7	0	0	0	0	12	1	11	0	0	11	0	6	0	5	0	0	9	0	0	0	0	0	18	0	0
XF:Z:CG10910	619	254	947	1005	393	328	2049	715	693	373	473	525	271	836	776	1070	456	611	739	4190	293	1011	364	407	283	276	774	302	293	278	942	290	161	207	72	228	149	149	154	164	416	686	653	307	569	245	956	1323
XF:Z:CG10911	589	848	3400	2702	846	1163	3350	1092	2612	1375	1932	1074	866	2936	2762	4667	1674	2076	2726	6131	1031	3498	1204	1769	1287	1701	2456	1324	932	1209	3789	1498	837	576	396	710	864	752	779	745	2248	3349	1958	786	2438	1077	3029	2709
XF:Z:CG10912	360	243	718	918	553	415	1159	509	1389	361	541	452	243	687	671	1631	673	701	882	2759	305	1022	370	336	341	357	634	277	275	309	1281	468	152	202	109	195	284	239	148	162	406	700	650	261	743	257	1063	995
XF:Z:CG10914	22	34	8	4	35	6	9	54	3	6	6	36	39	7	11	11	5	18	8	12	48	7	7	10	7	7	0	5	47	7	7	6	4	21	3	19	2	13	2	2	9	19	12	39	6	9	6	9
XF:Z:CG10915	154	218	68	53	205	49	38	256	88	63	77	138	200	93	89	65	43	108	64	138	208	54	33	23	27	46	59	37	185	39	47	36	24	114	14	122	32	63	28	26	51	139	42	196	65	38	57	63
XF:Z:CG10916	27	33	38	32	32	36	29	32	62	43	31	16	26	38	43	36	62	65	26	62	20	37	30	31	15	22	25	28	24	39	32	29	26	17	23	17	24	9	10	18	25	44	23	22	40	32	24	31
XF:Z:CG10918	0	0	0	0	0	0	0	0	1	3	0	0	1	2	1	2	2	3	1	0	0	0	0	0	0	0	0	0	0	0	0	0	0	0	0	0	0	0	1	0	1	4	0	0	0	0	1	0
XF:Z:CG10919	1	0	0	0	0	16	0	1	3	25	0	0	0	0	0	0	19	14	0	0	0	0	5	0	0	0	0	22	0	22	0	0	16	0	13	0	24	0	1	21	0	4	0	0	0	15	0	0
XF:Z:CG1092	34	46	106	90	48	89	92	51	79	87	112	31	49	186	148	67	66	167	112	176	57	88	60	70	59	55	86	92	55	52	68	52	52	19	38	40	28	19	40	53	99	214	58	30	141	87	101	78
XF:Z:CG10920	0	1	0	1	1	117	0	0	3	117	0	0	0	3	1	1	97	141	0	0	0	1	79	2	2	0	0	112	0	86	0	0	64	0	47	2	65	1	2	69	0	4	0	0	3	119	0	0
XF:Z:CG10924	51	51	141	126	61	83	154	66	134	88	129	27	82	220	182	191	60	190	220	251	69	132	95	125	71	77	102	78	39	60	123	52	50	36	34	38	35	24	42	41	141	263	105	42	163	94	145	160
XF:Z:CG10927	29	13	3	1	19	1	2	17	3	3	1	17	24	1	6	1	0	8	9	6	14	5	0	0	1	2	4	1	16	3	2	2	0	5	0	7	1	6	2	0	6	7	5	11	8	0	3	5
XF:Z:CG10931	0	2	0	0	1	24	0	0	0	31	0	0	0	0	2	1	24	52	0	0	0	1	24	1	0	0	0	17	0	18	0	0	8	0	10	0	17	0	1	9	0	2	0	0	1	45	0	0
XF:Z:CG10932	522	436	299	218	399	199	216	493	214	199	321	316	459	394	443	250	121	384	244	369	438	222	138	238	140	123	220	184	406	151	160	130	120	194	77	274	66	181	109	112	238	567	180	363	333	228	188	222
XF:Z:CG10933	1	3	5	3	3	52	5	1	4	46	4	2	1	5	3	2	32	92	3	4	0	3	20	6	2	3	2	45	0	15	4	1	12	3	15	4	14	0	0	19	2	7	3	2	6	27	1	1
XF:Z:CG10934	2	2	3	1	0	107	2	0	5	114	0	0	0	1	0	0	68	263	0	0	0	1	74	0	0	1	2	99	0	50	0	0	35	0	57	0	56	0	2	59	1	1	0	0	3	146	1	0
XF:Z:CG10936	19	12	4	4	18	13	4	17	9	13	2	15	8	3	5	5	8	23	7	4	23	4	8	4	2	1	7	9	27	12	4	4	6	10	2	12	7	9	2	4	4	23	5	12	5	12	6	7
XF:Z:CG10939	89	198	106	70	222	118	63	244	116	100	78	149	246	129	127	88	102	184	94	128	169	83	88	53	51	77	54	111	152	91	59	50	52	84	54	138	68	83	38	52	76	179	73	235	90	112	67	66
XF:Z:CG10943	9	22	53	56	27	31	53	33	32	19	33	16	22	51	38	100	21	36	69	142	19	52	18	20	9	13	58	19	26	6	72	15	8	6	8	8	7	7	13	11	32	47	53	18	38	17	59	78
XF:Z:CG10947	34	23	60	49	19	111	34	17	89	120	65	6	12	137	133	49	92	257	58	52	11	30	81	27	35	56	34	118	12	89	26	47	80	7	30	13	67	9	20	57	93	167	25	5	76	90	45	33
XF:Z:CG10948	121	70	38	22	42	34	24	53	50	30	35	43	56	44	50	27	34	43	41	54	42	31	27	15	12	33	25	34	47	32	37	14	26	19	21	27	18	24	12	16	41	61	21	49	40	34	21	18
XF:Z:CG10949	35	51	17	13	73	9	8	55	21	3	11	43	74	18	19	15	2	30	8	19	53	9	8	5	5	6	6	15	48	8	8	4	10	30	7	35	5	16	2	8	5	19	9	51	12	6	8	11
XF:Z:CG10950	1	1	0	0	1	42	0	0	1	64	1	0	0	0	0	0	52	71	0	1	0	0	45	2	0	0	0	47	0	49	0	1	30	0	27	1	27	0	0	41	1	4	0	0	1	55	0	0
XF:Z:CG10953	0	0	0	0	0	0	0	0	0	0	0	0	0	0	1	0	0	0	0	0	0	0	0	0	0	0	0	0	0	0	0	0	0	0	0	0	0	0	0	0	0	0	0	0	0	0	0	0
XF:Z:CG10958	14	7	5	7	15	56	2	14	10	85	4	6	12	10	13	5	53	114	8	8	9	6	63	5	1	1	2	66	2	42	3	5	27	6	17	7	30	5	1	31	3	19	3	7	13	64	6	4
XF:Z:CG10959	161	102	9	2	89	11	1	102	5	7	5	51	84	7	13	7	5	21	8	7	116	4	9	4	3	3	3	10	56	6	6	5	4	31	5	34	6	27	1	3	5	10	4	87	6	13	13	15
XF:Z:CG10960	99	465	186	153	290	263	201	369	361	300	406	387	382	457	529	223	203	289	186	281	430	107	219	341	166	188	156	287	360	186	156	172	149	206	143	213	127	182	152	165	320	848	225	362	409	299	194	170
XF:Z:CG10962	0	0	0	0	0	0	1	0	0	0	0	0	0	0	0	0	0	0	0	0	0	1	0	1	0	0	0	0	0	0	0	0	0	0	0	0	0	0	0	0	0	0	0	0	0	0	1	0
XF:Z:CG10969	1	1	0	0	3	35	0	1	1	42	0	0	0	2	1	0	36	75	1	0	0	0	24	1	0	0	0	37	0	39	0	1	22	0	14	0	27	0	0	15	2	0	0	0	0	50	0	0
XF:Z:CG10970	0	2	0	0	1	21	1	0	2	22	2	1	1	0	1	1	17	49	0	0	0	0	12	0	2	0	2	20	2	12	1	4	7	0	14	0	14	0	1	11	0	0	2	0	0	21	0	0
XF:Z:CG10973	97	88	30	29	73	38	34	76	35	33	21	54	90	37	38	42	31	60	42	55	79	25	36	16	11	9	34	36	65	32	38	17	16	48	9	43	12	28	8	11	13	50	19	63	19	29	36	24
XF:Z:CG10979	322	213	24	15	184	23	21	213	37	21	22	132	221	20	31	24	23	54	25	29	225	34	22	14	9	16	22	30	163	32	20	19	21	102	7	76	11	72	12	6	19	39	19	185	19	27	19	32
XF:Z:CG10984	76	98	35	45	105	71	33	135	35	63	39	77	84	55	57	37	40	133	42	64	129	25	49	30	16	12	30	50	87	48	29	16	39	46	18	44	27	42	17	38	40	63	23	103	46	58	24	28
XF:Z:CG10993	0	1	0	0	0	6	0	0	0	8	1	0	0	0	0	1	13	20	0	0	1	0	3	2	0	0	0	10	0	7	0	0	9	0	5	0	6	0	0	4	0	0	0	0	1	6	0	0
XF:Z:CG10996	0	0	0	0	1	10	0	0	0	11	0	0	0	1	0	0	6	26	0	0	0	0	12	0	0	0	0	9	0	6	0	0	7	0	4	0	5	0	0	4	0	0	0	0	0	11	0	0
XF:Z:CG11000	35	15	52	26	13	27	24	7	82	41	46	10	16	80	89	45	36	66	39	58	20	39	30	35	32	42	50	42	12	40	31	41	25	4	16	10	27	9	26	17	80	125	29	13	76	35	17	29
XF:Z:CG11007	270	179	40	23	211	41	18	266	37	59	30	108	179	30	47	37	33	85	43	49	205	27	34	16	16	14	21	28	134	38	34	8	27	82	19	102	21	67	11	19	20	54	28	183	30	42	31	39
XF:Z:CG11018	0	1	0	1	0	90	0	0	3	106	0	0	0	1	2	1	91	181	0	0	0	0	69	1	0	0	0	106	1	69	0	1	36	0	47	1	62	0	1	47	1	3	0	0	0	120	0	0
XF:Z:CG11023	1	1	0	0	1	48	0	0	1	65	1	0	1	0	1	0	44	117	0	2	0	0	49	1	2	0	0	46	0	42	1	1	29	0	26	1	28	1	0	22	0	2	0	0	1	66	1	0
XF:Z:CG11029	2	5	9	3	2	1	2	1	6	3	3	2	4	10	8	3	1	2	6	10	3	7	1	1	1	7	1	2	2	1	0	1	5	0	2	1	1	1	1	2	3	14	5	3	3	1	8	4
XF:Z:CG1103	70	90	11	9	135	17	5	141	14	20	10	71	94	13	19	21	17	33	6	19	121	10	8	9	7	8	6	15	101	13	9	5	20	48	4	43	5	38	3	13	10	20	14	116	10	18	8	19
XF:Z:CG11030	25	109	48	40	97	44	21	139	85	52	49	94	97	70	72	52	41	75	67	79	145	33	33	24	32	46	44	40	142	25	48	48	24	66	15	64	21	56	18	13	61	133	46	95	69	36	43	39
XF:Z:CG11034	39	68	158	181	81	89	113	136	103	84	50	80	80	92	93	222	93	110	249	386	82	98	34	22	57	64	189	68	105	39	126	66	26	52	30	35	53	32	13	26	52	100	87	65	62	54	141	196
XF:Z:CG11035	56	51	47	35	52	60	41	51	62	84	74	30	63	67	94	78	67	135	46	109	55	44	52	33	22	42	63	64	40	44	39	28	35	25	16	20	33	24	13	29	55	127	33	37	61	75	46	39
XF:Z:CG11037	4	11	5	4	12	573	0	2	32	600	5	3	1	34	32	2	499	1376	3	12	2	5	513	5	6	25	2	616	1	427	1	37	300	1	334	2	366	5	15	345	54	11	0	3	59	659	12	2
XF:Z:CG1104	123	80	83	59	94	88	61	101	86	90	56	62	80	75	82	96	91	172	69	109	84	75	53	48	27	50	58	74	76	88	57	46	37	43	34	59	64	44	18	55	48	112	45	72	63	73	38	56
XF:Z:CG11041	0	0	0	0	1	1	0	0	0	0	0	0	0	0	2	1	1	1	0	1	0	1	2	0	0	1	0	0	0	1	0	1	1	0	1	0	0	0	1	0	1	0	1	0	2	1	0	0
XF:Z:CG11044	13	7	27	14	14	20	22	5	39	29	34	6	6	53	54	25	18	52	26	45	12	28	18	38	12	32	23	25	9	28	27	20	15	2	13	5	20	5	16	13	37	44	20	2	60	23	21	14
XF:Z:CG1105	73	57	44	45	71	36	20	64	62	37	35	37	60	51	62	40	35	89	36	47	76	35	37	24	20	32	35	32	53	33	28	19	27	34	12	29	18	23	11	12	26	74	26	62	46	47	30	38
XF:Z:CG11050	706	368	411	270	458	145	200	432	350	186	216	197	450	321	398	506	189	377	472	681	351	400	133	105	127	176	300	171	323	188	430	182	119	159	86	216	113	158	107	110	243	603	266	304	242	140	257	295
XF:Z:CG11052	2	3	11	4	4	35	2	2	8	32	5	2	4	16	15	3	19	62	4	7	7	2	16	3	3	6	4	24	2	17	1	1	15	2	7	1	11	3	3	16	6	17	3	2	3	38	2	1
XF:Z:CG11060	1	0	1	0	0	33	0	0	2	30	0	1	0	1	1	0	28	60	0	1	0	1	20	5	0	1	0	31	0	23	1	1	22	0	8	0	19	1	0	26	0	4	0	1	5	31	0	0
XF:Z:CG11068	3	3	1	0	2	119	1	1	0	121	3	0	3	4	6	2	75	246	1	1	1	1	88	0	0	0	1	81	3	84	0	1	62	0	39	0	62	1	6	45	2	3	0	0	1	107	1	0
XF:Z:CG11069	2	6	9	2	11	9	2	8	7	6	2	9	17	9	9	6	8	14	9	3	12	6	7	5	1	3	1	1	8	4	5	8	2	4	2	2	5	2	3	3	6	8	4	8	8	12	8	5
XF:Z:CG11070	145	156	50	37	116	58	26	138	47	56	42	109	109	54	67	50	67	130	57	57	180	25	51	33	30	33	36	76	116	41	44	40	42	67	23	66	30	68	17	33	66	104	39	140	54	74	39	39
XF:Z:CG11073	86	72	236	121	85	175	122	52	357	162	228	32	56	290	315	212	146	327	187	245	58	229	124	173	112	174	129	142	66	150	134	151	89	20	63	37	75	27	74	74	202	414	84	46	243	152	110	117
XF:Z:CG11076	1043	793	182	122	987	131	92	1094	241	151	108	526	850	171	195	282	127	309	281	321	894	165	112	47	77	91	165	98	755	113	200	83	73	430	70	413	75	297	45	72	109	284	146	731	128	135	200	208
XF:Z:CG11077	194	121	68	66	122	65	41	141	60	72	75	79	104	81	93	63	40	85	63	113	130	53	39	44	25	36	47	43	73	35	36	35	40	54	23	60	38	30	19	34	44	119	58	80	76	54	49	58
XF:Z:CG11085	0	0	0	0	0	1	0	1	1	1	1	0	0	2	2	2	1	2	0	0	1	0	2	1	1	1	0	0	0	1	1	1	0	0	0	0	0	0	0	0	1	4	0	0	3	0	0	1
XF:Z:CG11089	397	251	82	168	276	216	79	317	247	142	217	219	260	249	166	121	90	232	116	166	357	110	116	105	79	102	105	157	235	111	143	84	48	127	62	168	63	111	24	89	198	357	87	256	291	233	139	127
XF:Z:CG1109	78	118	18	11	100	38	17	124	37	29	33	72	89	28	30	21	41	74	29	54	108	15	28	14	8	13	21	36	77	21	26	14	20	53	16	66	20	47	6	16	14	39	20	84	29	27	19	27
XF:Z:CG11095	83	70	34	14	75	13	19	60	26	12	11	48	65	22	26	18	16	25	32	36	68	20	13	10	9	11	15	16	38	10	12	8	6	32	9	19	12	21	7	4	20	27	16	66	21	8	12	21
XF:Z:CG11099	15	10	29	14	9	21	19	7	36	36	38	7	13	46	54	25	16	35	25	28	6	30	20	23	22	25	28	30	6	24	19	25	21	1	12	5	17	2	17	14	35	70	16	8	46	27	17	14
XF:Z:CG11103	21	46	29	18	49	16	13	70	20	11	19	35	51	22	27	36	7	31	26	42	50	27	8	12	8	8	20	13	37	13	19	10	9	31	16	20	13	23	7	9	11	39	30	46	23	15	22	18
XF:Z:CG11106	7	12	6	3	17	550	0	0	19	588	6	1	0	9	12	3	549	1185	4	2	1	4	460	7	3	2	4	553	4	452	0	9	320	1	209	5	365	4	8	337	3	18	0	0	6	567	1	3
XF:Z:CG11109	49	86	23	16	77	19	20	92	18	17	17	65	82	28	30	28	10	33	20	29	66	24	20	23	7	14	15	17	96	19	21	7	16	42	7	40	14	28	9	13	15	29	15	85	19	15	19	25
XF:Z:CG11110	152	106	39	42	136	81	31	139	60	79	40	61	129	52	63	65	68	166	44	86	115	39	43	9	17	23	38	59	89	67	42	20	41	44	33	64	39	30	17	33	36	93	29	88	49	66	27	42
XF:Z:CG11112	4	2	0	0	1	123	0	0	13	127	1	0	0	10	5	0	122	225	0	1	0	2	101	0	2	5	0	107	1	82	0	5	82	0	58	1	72	0	1	58	13	2	0	0	13	131	1	0
XF:Z:CG11113	2	0	0	0	1	46	0	0	1	37	2	0	0	2	1	0	39	82	0	0	0	0	38	0	0	4	1	35	0	30	0	3	32	0	28	0	18	1	0	22	2	0	1	0	4	52	2	0
XF:Z:CG11122	272	145	59	31	71	33	28	96	67	38	44	112	128	74	60	49	37	82	53	62	191	50	39	49	24	50	54	64	154	37	38	31	38	96	19	85	30	58	24	28	53	129	32	151	75	48	62	49
XF:Z:CG11123	88	70	19	8	58	14	5	70	7	9	8	48	72	13	17	24	9	31	18	27	43	22	8	3	4	9	9	11	65	11	14	6	9	37	4	30	7	22	6	5	8	22	14	60	9	10	12	13
XF:Z:CG11125	35	36	4	1	28	140	2	18	4	160	2	21	21	2	7	3	132	311	3	4	19	3	99	4	2	2	4	120	22	94	1	0	65	12	49	15	73	6	2	69	0	7	4	23	5	143	7	1
XF:Z:CG11127	202	70	52	46	107	54	38	139	41	56	44	59	110	69	75	42	27	67	50	88	82	47	24	13	20	25	36	41	60	22	35	38	20	37	15	51	11	45	22	18	42	86	41	66	44	34	33	41
XF:Z:CG1113	0	2	0	0	0	0	1	1	3	0	1	0	0	1	1	1	0	0	0	2	0	0	0	0	1	0	1	0	0	2	0	1	0	0	1	0	0	0	0	0	0	1	0	1	0	0	0	1
XF:Z:CG11131	0	0	0	0	0	11	0	2	0	15	0	0	1	0	1	0	13	38	0	0	0	0	7	0	0	1	0	10	0	10	0	1	6	0	8	0	5	1	0	12	3	0	0	3	2	17	0	1
XF:Z:CG11134	222	138	204	141	185	86	131	185	76	81	97	84	205	129	151	174	63	174	196	189	142	130	83	45	45	57	125	75	118	61	111	43	47	76	39	90	33	70	36	30	76	180	109	122	115	101	131	102
XF:Z:CG11137	646	631	325	268	604	267	211	727	296	313	254	519	549	391	388	261	202	617	236	403	646	209	220	237	112	175	239	291	466	225	245	178	161	281	109	381	136	261	103	169	229	512	201	500	272	277	197	237
XF:Z:CG11138	913	502	358	237	193	207	183	326	327	221	217	330	475	368	360	356	253	474	310	522	739	332	187	182	172	181	269	275	493	237	312	204	156	278	94	354	132	258	107	138	292	593	208	526	361	220	274	305
XF:Z:CG11141	91	88	19	18	71	52	20	95	25	39	22	49	73	34	27	23	53	104	28	30	76	20	38	13	7	19	17	36	56	48	21	17	22	33	15	23	25	32	9	33	21	30	18	57	38	49	17	29
XF:Z:CG11145	1	7	2	3	1	145	0	1	3	149	1	0	0	5	4	1	142	319	0	1	1	1	122	3	1	0	1	149	1	106	2	3	76	0	42	0	77	1	3	88	1	1	0	0	2	138	0	0
XF:Z:CG11147	31	76	224	179	84	201	107	85	327	227	228	48	82	322	378	165	195	375	199	215	96	161	163	166	123	182	120	190	91	185	107	160	139	43	109	41	130	39	110	107	209	504	105	75	277	216	130	97
XF:Z:CG11149	4	11	45	33	12	14	23	15	42	17	28	10	15	51	52	34	18	26	48	57	14	18	13	29	17	19	30	23	8	18	23	20	12	5	11	9	5	2	10	20	27	70	16	9	28	35	25	41
XF:Z:CG11151	342	404	868	662	433	443	625	452	507	411	563	268	410	692	788	728	339	843	820	1496	423	488	360	546	249	306	538	375	369	271	418	260	225	195	172	254	175	175	172	224	410	939	471	381	566	445	527	588
XF:Z:CG11155	17	39	96	71	35	61	60	39	136	85	104	19	33	138	102	80	55	128	91	122	32	65	56	82	66	71	95	88	45	70	66	60	43	15	36	16	63	12	44	54	110	220	60	32	137	71	87	81
XF:Z:CG11158	50	12	47	27	28	22	26	32	30	27	25	13	27	50	48	51	31	70	53	48	31	44	21	12	12	15	49	28	32	17	42	31	20	11	14	23	17	11	7	16	22	67	40	20	33	22	34	41
XF:Z:CG11159	0	0	0	0	0	0	0	0	0	0	0	0	0	1	0	0	0	1	0	0	0	0	0	0	0	0	0	0	0	0	0	1	0	0	0	0	0	0	1	0	0	0	1	0	2	0	0	0
XF:Z:CG1116	64	73	28	12	70	35	20	77	36	46	32	47	73	34	45	28	24	68	36	43	56	19	31	15	20	20	20	43	60	27	21	22	26	33	13	33	17	24	9	15	23	42	22	69	38	34	14	23
XF:Z:CG11162	0	4	20	22	2	3	4	6	5	4	5	2	6	3	12	16	4	9	24	30	11	12	5	7	3	4	16	1	5	1	9	4	3	2	9	4	5	1	5	1	7	19	5	7	10	6	8	15
XF:Z:CG11164	20	69	1	3	67	1	1	57	3	0	5	61	73	5	2	1	2	2	2	4	73	6	1	2	0	1	0	6	64	1	3	0	1	35	0	32	4	21	0	3	1	3	1	67	3	3	5	8
XF:Z:CG11168	22	20	21	25	14	32	14	38	22	28	20	15	25	37	28	28	25	54	24	30	23	34	9	8	7	17	17	19	22	24	13	13	10	15	10	25	17	10	8	10	12	32	7	20	21	26	19	18
XF:Z:CG11170	87	52	14	10	54	15	10	50	17	16	16	37	70	26	23	19	18	39	17	14	61	10	10	10	14	7	8	14	45	20	14	10	15	9	8	27	11	18	5	6	13	31	13	48	25	26	11	17
XF:Z:CG11178	160	134	22	28	116	21	19	148	24	20	20	88	100	24	28	22	24	36	45	28	121	25	19	13	11	14	11	18	98	20	21	8	12	54	5	55	7	32	7	11	17	45	18	106	28	22	23	32
XF:Z:CG11180	1028	622	140	45	479	42	40	590	76	56	60	449	794	68	108	158	77	127	128	164	736	137	66	40	31	65	71	43	569	70	100	48	44	319	28	396	37	313	28	30	63	137	92	568	64	55	88	131
XF:Z:CG11190	243	131	89	23	113	43	37	128	45	56	46	96	124	59	81	50	45	102	46	61	163	67	55	46	31	44	49	61	96	72	53	37	40	66	23	90	39	72	22	34	70	107	28	123	59	65	42	43
XF:Z:CG11191	10	9	18	26	9	14	10	7	32	17	22	9	8	44	44	18	12	34	18	31	3	18	16	12	14	20	11	18	1	15	10	16	8	0	3	0	8	2	7	6	28	43	10	7	25	14	14	12
XF:Z:CG11192	1	7	22	26	1	3	22	7	7	4	6	2	5	3	11	13	3	5	33	31	5	9	6	3	7	4	18	3	5	7	16	3	1	5	2	9	2	1	1	1	4	14	10	5	10	6	16	17
XF:Z:CG11200	7	71	94	44	42	29	28	92	78	45	53	63	68	75	85	56	23	55	74	57	88	55	25	52	37	38	34	43	86	35	57	44	33	44	14	50	24	32	33	21	57	170	38	53	76	44	33	33
XF:Z:CG11208	814	525	315	341	606	142	290	708	184	143	199	403	517	225	270	380	119	257	350	586	553	264	111	111	81	97	306	116	468	101	269	83	61	214	34	271	53	221	58	81	145	341	232	472	244	155	259	325
XF:Z:CG11210	7	44	40	29	37	18	24	56	26	25	22	28	41	26	25	43	18	28	44	51	50	16	14	20	16	16	30	16	49	19	26	16	11	26	14	22	15	17	11	13	16	52	27	48	26	24	23	34
XF:Z:CG11211	7	21	78	59	17	18	37	21	39	26	37	15	19	79	70	48	20	65	47	55	18	27	21	22	10	27	35	21	12	17	17	16	23	4	11	3	14	1	16	9	41	85	14	6	46	13	28	29
XF:Z:CG11221	16	17	52	25	5	23	22	10	57	35	41	8	18	64	55	42	40	58	49	45	34	24	20	35	41	40	19	37	17	25	44	26	21	5	16	8	22	7	24	15	54	94	21	6	56	32	21	32
XF:Z:CG11226	4	4	2	3	4	80	2	3	2	96	3	0	1	2	2	1	80	156	3	9	1	2	47	1	0	2	2	63	0	46	1	1	19	0	22	1	35	0	2	36	2	7	0	3	1	47	2	1
XF:Z:CG11227	0	0	1	0	0	15	2	2	3	21	0	0	0	0	0	0	15	36	0	1	0	0	10	0	0	0	0	17	0	9	0	0	12	0	7	1	15	0	0	11	0	0	0	0	1	21	0	0
XF:Z:CG11231	0	0	0	0	0	0	0	0	0	0	0	0	0	0	0	0	0	0	0	0	0	0	0	0	0	0	0	0	0	0	0	0	0	0	0	0	0	0	0	0	0	0	0	0	0	0	0	0
XF:Z:CG11236	4	19	42	25	6	26	20	8	38	37	45	11	18	65	49	46	15	24	58	44	15	18	24	54	29	12	44	27	16	11	22	17	20	6	18	11	17	5	12	22	39	111	40	9	56	50	43	34
XF:Z:CG1124	86	92	203	154	82	128	97	108	132	146	150	51	84	248	200	144	94	201	127	277	96	146	92	90	68	86	111	154	58	87	84	74	47	39	46	44	52	40	49	55	117	274	79	59	162	97	124	107
XF:Z:CG11241	15	30	77	30	34	43	39	17	93	36	62	26	35	44	110	88	41	94	76	56	22	62	31	31	26	40	38	32	21	51	45	47	19	6	13	9	28	15	19	16	39	147	23	19	71	46	26	27
XF:Z:CG11247	99	117	37	39	130	60	28	159	47	54	48	62	107	60	77	45	39	104	50	84	114	46	38	17	33	26	43	55	92	56	30	27	38	49	25	67	25	28	21	30	45	111	31	82	62	48	44	52
XF:Z:CG11248	51	72	17	8	59	36	18	81	25	45	10	54	58	17	18	28	28	75	20	13	98	13	33	10	7	17	13	32	51	24	21	11	17	30	11	30	17	16	5	3	12	28	12	69	18	39	25	12
XF:Z:CG11249	2	5	1	2	1	79	0	1	2	94	0	1	1	5	2	1	81	194	0	1	0	2	69	1	0	0	2	74	0	53	0	2	44	0	31	0	51	0	1	52	0	5	0	0	3	91	0	0
XF:Z:CG11251	1	2	1	2	0	66	0	0	1	96	1	0	0	0	1	0	72	145	0	1	0	0	64	0	0	0	1	54	0	59	0	2	37	0	30	1	42	0	1	38	0	0	0	0	0	67	0	0
XF:Z:CG11257	13	28	9	3	15	13	4	35	7	20	7	24	21	4	12	9	11	42	6	8	29	3	20	6	4	7	6	20	28	5	4	3	6	11	7	18	7	12	3	6	6	11	5	24	5	14	11	10
XF:Z:CG1126	3	0	1	0	0	2	0	1	1	1	2	0	1	7	3	2	0	5	1	1	0	3	1	0	0	3	2	1	0	0	0	0	0	0	0	0	0	0	0	0	2	5	0	0	1	1	1	1
XF:Z:CG11261	6	16	9	6	8	10	7	16	8	14	3	12	9	9	9	9	9	14	4	17	15	3	10	3	2	2	5	14	16	10	7	5	3	5	5	13	8	5	1	9	7	23	2	16	9	12	8	6
XF:Z:CG11262	0	2	0	0	0	60	0	0	1	74	0	0	0	1	2	0	50	157	2	0	0	0	49	0	0	0	1	50	0	33	0	0	24	0	25	1	40	0	0	26	0	3	0	0	0	59	0	0
XF:Z:CG11263	5	3	1	0	5	0	0	7	0	0	0	11	3	0	0	0	0	0	0	0	7	0	0	0	0	0	0	0	5	0	0	0	1	2	0	4	0	2	0	0	0	0	0	5	1	0	1	0
XF:Z:CG11267	1295	1029	232	178	1138	154	125	1335	146	156	152	776	1172	220	244	248	97	304	245	316	1071	196	103	70	72	90	182	132	941	114	158	82	86	432	55	608	56	416	65	73	103	286	214	999	140	142	208	178
XF:Z:CG11269	0	2	0	0	1	14	0	0	0	18	0	0	0	0	0	0	14	17	0	0	0	0	4	0	0	0	0	14	0	7	0	0	2	0	4	0	7	0	0	7	0	0	0	0	0	9	0	0
XF:Z:CG11275	68	18	62	45	26	84	56	35	82	72	64	19	19	75	69	47	60	111	55	61	28	54	53	53	34	36	48	59	28	46	48	18	35	10	15	11	31	10	12	36	60	85	25	17	85	70	34	42
XF:Z:CG11279	165	139	63	28	140	30	35	179	37	40	30	94	173	37	49	71	30	74	67	91	140	40	29	16	9	20	33	33	112	32	36	20	24	55	17	81	20	54	7	24	24	61	40	117	33	33	23	49
XF:Z:CG11284	526	445	136	113	436	102	91	418	110	93	116	275	531	147	176	137	104	207	154	269	492	138	87	60	62	64	123	83	378	87	114	58	55	226	38	236	66	164	46	72	100	190	123	402	133	102	132	171
XF:Z:CG11286	0	0	0	0	0	16	0	0	3	39	0	0	0	0	0	0	21	54	0	0	1	0	17	0	0	0	0	35	0	26	0	0	9	0	9	0	16	0	2	17	0	0	0	0	0	25	0	0
XF:Z:CG11289	0	0	3	1	1	0	0	1	0	0	0	0	2	0	0	0	0	0	0	4	3	2	0	0	0	0	1	0	0	1	1	0	0	0	0	1	0	1	0	0	0	0	1	0	0	1	0	0
XF:Z:CG1129	68	101	81	87	75	79	94	92	97	58	72	85	80	98	104	110	52	107	96	143	125	87	45	48	32	51	67	55	111	51	84	50	34	41	22	71	41	47	23	31	63	141	47	77	66	74	90	90
XF:Z:CG11291	3	2	1	0	2	81	0	0	2	94	1	1	0	2	2	1	73	187	0	0	0	0	69	1	0	0	2	84	1	85	0	0	56	0	40	3	66	0	0	46	0	2	3	0	0	110	1	0
XF:Z:CG11294	1	3	3	2	1	32	0	0	10	51	5	0	0	4	4	2	32	85	2	6	1	3	17	1	1	0	0	29	0	30	0	0	21	0	16	0	21	0	2	14	1	7	0	0	3	42	1	1
XF:Z:CG11298	0	2	0	0	2	102	0	1	4	104	0	1	0	0	6	1	95	224	1	0	0	1	71	0	0	1	0	74	0	76	0	1	50	0	34	3	58	2	2	49	0	1	0	0	0	94	1	0
XF:Z:CG11300	0	0	0	0	0	1	0	0	0	2	0	0	0	0	1	1	1	4	0	0	0	2	1	0	0	0	0	6	0	3	0	0	1	0	2	0	0	0	0	3	0	0	0	0	0	4	0	0
XF:Z:CG11306	124	168	101	100	200	101	80	199	158	113	87	120	140	123	125	126	90	183	116	153	181	116	55	52	35	63	100	61	161	73	114	70	60	73	33	82	48	65	32	43	68	175	83	162	106	80	93	95
XF:Z:CG11307	37	62	6	9	79	7	4	74	9	9	13	38	78	12	11	11	1	15	10	8	63	3	8	2	3	6	5	4	51	6	8	7	11	29	1	22	1	17	5	4	13	16	10	64	5	5	6	5
XF:Z:CG11309	187	176	352	258	141	143	222	152	204	187	211	141	172	336	315	288	103	331	309	452	162	199	107	167	113	101	251	144	145	110	214	74	89	63	67	82	67	74	91	70	197	444	194	112	282	192	249	238
XF:Z:CG11313	0	0	0	0	0	1	0	0	2	0	0	0	0	1	0	1	2	0	0	0	1	0	0	0	0	0	0	0	1	2	0	2	1	0	0	1	1	2	0	0	1	0	0	0	1	0	0	0
XF:Z:CG11317	2	7	11	2	0	6	5	1	7	7	8	0	1	8	12	4	5	16	3	7	0	5	7	4	5	11	6	5	2	2	4	8	9	0	2	2	4	1	1	3	12	14	4	1	6	7	7	2
XF:Z:CG11318	5	6	14	14	3	6	17	5	13	5	7	6	2	8	6	17	4	4	8	19	7	7	3	2	7	7	8	2	5	4	5	5	4	1	2	1	2	2	2	1	2	17	7	8	5	5	13	11
XF:Z:CG11319	32	10	51	29	22	37	22	16	70	49	62	9	17	86	76	48	42	64	40	82	15	35	25	22	25	54	36	43	11	45	46	41	49	7	20	8	19	8	29	31	81	159	23	10	72	36	21	30
XF:Z:CG11321	24	21	45	24	11	21	18	12	53	38	28	6	11	57	54	30	19	45	36	43	12	51	19	28	19	33	44	12	10	35	18	20	26	4	15	4	15	3	17	15	48	104	20	6	43	22	24	29
XF:Z:CG11322	0	1	0	0	1	13	0	0	0	21	0	0	0	0	0	0	16	20	1	0	0	0	16	1	0	0	1	13	0	17	0	0	4	1	6	0	10	0	2	9	0	0	0	0	0	19	0	0
XF:Z:CG11327	2	5	3	4	3	214	1	1	5	228	2	1	2	5	11	1	185	448	0	0	2	3	154	1	1	0	1	206	1	169	1	1	102	1	81	4	112	1	3	112	2	6	0	0	2	233	0	1
XF:Z:CG11333	1	0	0	1	0	16	0	1	0	14	0	0	0	0	0	0	13	27	0	0	0	0	10	0	1	0	0	13	0	10	0	0	9	0	5	0	7	1	0	7	0	1	0	0	0	8	0	0
XF:Z:CG11334	226	100	57	53	157	34	35	180	90	46	38	66	84	69	63	98	49	128	124	97	151	75	23	20	32	43	75	37	126	38	114	39	31	65	24	68	34	63	27	28	38	164	68	117	51	41	81	67
XF:Z:CG11337	129	117	23	16	131	30	19	129	20	25	13	72	93	24	30	17	18	36	34	28	115	15	13	10	9	17	9	13	64	14	20	11	8	35	6	51	13	39	7	9	7	41	17	106	22	29	22	20
XF:Z:CG11340	42	29	90	71	39	53	96	37	117	65	105	37	37	148	113	97	41	135	101	139	20	71	53	89	47	78	72	67	25	62	64	55	37	12	21	16	54	7	24	33	96	186	40	19	133	62	63	53
XF:Z:CG11342	55	52	2	2	47	3	9	50	14	6	4	42	60	6	12	6	4	15	5	12	75	1	4	2	2	5	5	4	53	9	5	4	1	23	0	18	4	13	1	4	3	6	2	57	4	3	5	6
XF:Z:CG11345	1	0	0	1	0	2	0	0	1	0	0	0	0	4	1	0	0	2	0	1	0	0	0	1	0	0	0	1	0	1	0	0	0	0	0	0	0	0	2	0	1	1	0	0	2	2	0	0
XF:Z:CG11350	0	0	0	1	0	0	0	2	0	0	0	0	0	0	0	0	0	0	0	0	0	0	0	0	0	0	0	0	1	1	0	0	0	1	0	1	0	0	0	0	1	1	0	0	2	0	1	0
XF:Z:CG11353	11	8	8	5	11	4	3	11	5	5	8	7	8	7	6	4	4	11	7	14	23	7	9	3	4	2	4	6	21	5	5	3	6	11	3	9	3	4	1	4	4	16	7	11	4	7	12	8
XF:Z:CG11356	0	0	0	0	0	0	0	0	0	0	0	0	0	0	0	0	0	0	0	0	0	0	0	0	0	0	0	0	0	0	0	0	0	0	0	0	0	0	0	0	0	0	0	0	0	0	0	0
XF:Z:CG11357	196	202	57	51	239	48	40	299	55	47	40	116	227	50	65	45	30	104	62	135	217	44	36	9	28	24	45	43	191	44	39	15	19	111	14	113	28	73	14	28	32	88	50	210	59	46	54	63
XF:Z:CG1136	14	26	39	25	10	17	24	29	29	16	29	17	16	33	30	21	9	22	24	47	24	22	7	16	8	19	25	16	18	17	16	7	15	6	8	8	14	12	9	21	19	45	13	11	24	15	14	18
XF:Z:CG11360	123	94	49	28	81	32	29	83	58	49	51	47	85	57	79	39	38	73	35	55	91	42	26	33	31	35	37	41	93	33	41	23	28	37	10	56	19	61	22	29	48	131	24	84	63	46	29	34
XF:Z:CG11362	0	2	0	1	0	64	0	0	2	82	0	0	1	2	4	1	56	169	2	1	0	2	49	2	1	1	2	52	0	62	0	0	30	0	21	0	35	0	1	31	0	4	0	0	0	79	1	0
XF:Z:CG11367	175	105	24	17	156	25	10	124	25	39	22	67	122	27	31	27	28	56	12	19	134	20	22	10	9	22	11	36	96	37	18	19	13	54	10	56	20	45	7	12	23	29	12	119	16	34	15	27
XF:Z:CG11368	62	86	221	281	45	158	67	49	259	248	168	24	27	497	208	125	107	245	157	139	49	156	101	136	131	247	120	135	33	177	107	123	97	16	52	22	53	28	127	64	203	466	81	24	355	116	132	105
XF:Z:CG11369	0	1	1	0	0	39	0	0	1	52	1	0	0	1	1	0	64	111	0	0	0	0	22	1	0	0	0	49	0	46	0	1	36	0	22	1	41	0	1	32	0	3	0	1	0	58	0	1
XF:Z:CG1137	5	10	2	0	2	168	0	2	5	161	3	0	0	5	7	1	167	303	0	4	1	1	146	2	3	4	2	179	2	218	5	3	125	0	77	1	115	0	6	128	4	16	0	0	6	188	3	2
XF:Z:CG11370	0	0	1	0	0	0	0	0	0	0	0	0	0	0	0	1	0	0	0	0	0	0	0	2	0	0	0	0	0	0	1	1	0	0	0	0	0	0	1	0	1	0	1	0	0	0	0	0
XF:Z:CG11373	2	5	0	0	2	209	1	2	5	206	2	0	0	3	4	0	205	425	0	0	0	2	141	3	0	1	2	158	2	160	0	0	111	0	87	4	131	3	2	82	0	0	0	2	6	210	1	0
XF:Z:CG11374	1	2	0	0	0	6	0	1	1	9	2	1	0	0	3	1	7	14	5	1	1	2	4	0	1	0	1	4	0	1	1	1	6	0	4	2	6	0	1	3	1	1	0	1	3	5	1	4
XF:Z:CG11377	77	117	48	47	123	40	32	159	51	50	47	96	122	52	64	61	33	80	53	82	144	50	35	29	25	25	47	35	118	37	49	19	26	52	19	78	23	49	16	24	33	90	38	97	42	48	37	33
XF:Z:CG11378	165	70	176	125	70	48	139	87	66	57	60	47	101	109	120	158	55	101	185	286	97	115	53	71	31	40	99	53	51	28	121	32	32	32	19	61	24	36	27	32	72	142	94	57	77	48	114	149
XF:Z:CG11379	0	2	0	0	0	44	0	0	1	63	1	0	0	0	2	0	49	81	0	0	0	2	31	0	1	0	0	51	0	42	0	0	15	0	18	1	26	0	0	37	0	0	0	0	0	50	0	1
XF:Z:CG1138	0	1	1	0	1	30	1	0	2	42	0	0	0	0	0	0	34	35	0	0	0	0	27	1	0	0	0	33	0	26	1	0	16	0	21	1	23	0	2	18	0	1	0	0	1	37	1	0
XF:Z:CG11380	1	2	1	0	5	0	0	0	0	0	0	1	4	0	1	0	0	0	1	0	0	0	0	0	0	0	0	0	2	0	0	0	0	3	0	2	0	0	0	0	0	0	0	3	0	0	0	0
XF:Z:CG11381	8	144	6	0	68	2	6	161	1	0	0	142	160	0	0	4	0	0	4	7	138	2	0	0	0	0	2	0	154	1	0	1	0	77	0	48	0	73	0	0	0	0	13	112	1	0	5	13
XF:Z:CG11382	43	47	1	4	62	1	0	91	1	1	0	32	68	1	0	0	0	0	1	5	71	3	1	0	0	2	2	1	67	0	1	1	0	22	0	49	0	22	0	0	1	2	1	44	0	0	0	3
XF:Z:CG11384	3	1	1	0	1	0	0	0	2	1	0	0	0	1	2	3	0	0	1	1	0	1	0	0	2	0	0	1	0	1	0	0	0	0	0	1	0	0	1	1	0	2	1	0	1	0	1	0
XF:Z:CG11388	21	54	47	28	45	32	27	68	59	34	64	40	60	66	70	41	30	65	53	82	53	42	26	22	21	35	39	30	57	36	34	20	15	24	13	36	23	23	23	15	41	82	35	41	61	32	21	31
XF:Z:CG1139	75	37	96	89	33	115	57	31	133	115	164	18	37	302	139	121	49	163	87	113	19	104	69	105	74	62	84	129	32	55	75	69	40	12	23	13	51	13	39	49	173	205	29	17	207	154	66	64
XF:Z:CG11391	1	2	2	10	1	2	2	0	3	5	2	0	0	17	3	7	4	6	1	2	2	7	2	3	0	8	4	1	1	5	2	1	1	1	0	1	1	0	1	0	5	8	0	2	6	1	5	2
XF:Z:CG11395	345	188	579	361	158	324	376	178	290	322	438	97	218	634	533	476	178	515	521	693	192	366	217	317	199	197	368	279	152	158	242	144	134	86	118	106	94	52	137	182	320	673	295	150	423	321	400	342
XF:Z:CG11396	69	105	30	26	135	38	15	144	36	33	24	67	117	34	47	42	24	80	36	57	115	36	37	7	15	23	25	31	76	25	21	24	15	63	12	49	17	46	12	15	17	51	24	107	26	28	26	32
XF:Z:CG11398	93	70	8	6	98	4	3	103	12	5	6	57	81	12	14	8	6	11	9	18	84	8	6	3	7	2	7	4	57	4	5	4	8	58	1	39	7	34	3	1	9	9	10	88	8	3	10	11
XF:Z:CG11399	341	275	22	15	252	17	16	296	22	17	19	180	263	36	41	27	16	32	17	43	267	25	10	17	4	21	12	12	175	17	31	16	11	98	4	114	7	93	9	9	16	41	20	231	24	11	25	26
XF:Z:CG11400	94	75	218	256	50	162	153	81	181	183	235	52	69	280	256	198	127	177	157	453	104	185	112	108	96	113	211	161	69	117	138	99	94	49	53	60	73	33	57	91	203	409	140	62	211	182	206	222
XF:Z:CG11403	96	87	10	6	46	2	6	64	2	7	3	58	77	7	5	19	3	8	5	11	86	14	3	5	2	6	6	0	53	6	12	2	4	44	3	32	2	22	0	2	4	8	10	70	4	6	7	11
XF:Z:CG11404	0	0	0	0	1	47	0	0	0	41	1	0	0	0	1	0	29	82	1	0	0	1	36	0	0	0	1	35	0	29	0	0	19	0	19	0	23	0	3	22	0	1	0	0	0	36	0	0
XF:Z:CG11406	0	0	0	0	0	0	0	1	1	0	0	0	0	2	1	0	0	3	0	0	0	0	1	0	1	0	1	2	0	0	2	1	1	0	1	0	0	0	1	0	0	0	0	0	1	2	1	1
XF:Z:CG11407	30	18	34	92	27	76	34	26	81	114	102	10	14	183	103	42	42	85	26	94	32	43	37	58	75	74	83	65	19	47	34	30	26	16	24	12	23	13	30	62	103	190	29	7	121	74	65	43
XF:Z:CG11409	1	5	9	8	10	8	4	5	13	10	11	5	18	10	9	3	5	13	1	13	7	6	9	3	9	8	5	4	10	3	4	5	5	2	1	4	3	5	2	8	11	16	7	9	6	8	8	6
XF:Z:CG11412	492	227	91	75	253	64	60	329	94	74	79	180	276	133	123	106	65	141	113	169	231	95	41	52	46	61	87	69	242	70	68	50	42	106	23	151	45	74	27	34	82	200	68	211	96	68	68	96
XF:Z:CG11413	5	3	15	3	6	3	4	3	18	3	5	0	3	12	4	4	5	10	11	12	4	12	2	4	3	10	5	6	1	4	12	7	2	1	3	3	6	0	2	3	7	21	6	0	6	3	4	3
XF:Z:CG11414	583	292	116	78	370	154	76	394	180	165	104	210	322	170	143	166	135	280	130	159	299	136	103	47	41	108	84	118	262	142	117	86	67	157	32	158	88	106	37	66	102	205	64	256	141	111	81	90
XF:Z:CG11417	654	252	42	15	235	17	22	260	24	25	28	200	365	33	37	52	36	46	29	34	275	36	21	12	15	19	19	25	192	26	45	24	14	106	10	125	9	103	8	11	19	39	37	223	29	17	21	37
XF:Z:CG11418	76	118	36	20	115	25	20	152	29	29	14	92	136	35	40	31	21	66	24	38	127	28	17	22	8	19	12	18	92	19	22	9	22	57	11	65	12	58	4	12	19	37	19	104	23	28	24	26
XF:Z:CG1142	28	88	17	18	17	7	17	50	14	21	26	55	61	15	29	28	25	7	15	34	70	4	10	9	8	19	15	15	46	24	17	5	12	28	12	50	15	46	12	12	19	41	24	55	24	23	35	23
XF:Z:CG11425	35	6	7	14	16	8	15	5	66	13	15	3	4	17	15	36	31	17	16	18	4	33	8	13	3	36	17	7	9	26	39	38	1	4	5	6	25	9	8	5	19	16	20	6	16	10	22	15
XF:Z:CG11426	233	156	421	350	171	253	206	149	590	327	461	72	168	723	581	506	271	480	444	583	114	393	169	182	205	310	357	208	101	276	301	268	163	88	102	104	115	48	169	132	443	876	269	96	528	259	338	372
XF:Z:CG1143	124	54	177	119	132	126	172	98	158	127	160	47	63	246	215	197	131	237	184	381	56	194	67	61	52	82	164	70	71	97	159	79	42	28	39	59	54	28	43	42	122	251	101	47	186	108	77	154
XF:Z:CG11436	27	51	6	1	53	6	7	62	6	1	4	40	46	3	11	5	3	14	5	12	68	4	0	6	1	7	1	6	39	5	6	5	1	31	2	25	0	22	0	4	8	6	7	51	12	8	3	11
XF:Z:CG11437	2	1	2	1	1	1	2	2	1	6	8	0	1	6	1	0	5	7	3	7	0	3	2	1	2	3	2	3	0	7	2	2	0	0	0	3	2	1	1	1	3	6	1	0	4	5	3	0
XF:Z:CG11438	15	8	11	9	5	33	2	12	23	36	15	6	9	25	25	13	27	87	15	16	8	22	26	9	5	12	7	39	6	32	9	10	19	3	11	8	25	2	6	13	18	11	6	7	18	29	8	11
XF:Z:CG11444	330	480	174	164	663	164	118	762	188	184	111	385	522	148	187	225	138	314	246	314	533	154	106	63	62	83	141	123	419	140	182	83	81	229	66	337	77	224	41	61	64	228	135	491	120	123	170	191
XF:Z:CG11447	25	41	31	21	37	11	17	49	27	16	19	34	33	38	33	18	8	25	15	38	28	21	16	14	7	11	12	24	34	15	13	7	18	9	5	20	10	17	13	9	20	35	9	47	34	20	21	16
XF:Z:CG11448	169	169	68	44	139	53	32	169	67	51	62	85	149	97	60	64	45	110	65	77	149	74	43	55	35	44	51	45	101	51	41	32	29	64	23	69	28	52	20	34	62	123	41	122	73	42	41	40
XF:Z:CG11449	0	0	0	0	0	0	0	0	0	0	0	0	0	0	0	0	0	0	0	0	0	0	0	0	0	1	0	0	0	0	0	0	0	0	0	0	0	0	0	0	0	0	0	0	0	0	0	0
XF:Z:CG11453	18	15	30	39	11	8	25	19	23	6	9	12	18	26	29	46	9	17	33	55	16	25	6	4	10	10	27	11	9	5	30	12	6	9	4	8	1	5	8	4	11	47	19	6	21	8	24	29
XF:Z:CG11454	131	109	55	33	102	33	26	128	55	28	40	64	106	53	60	65	35	71	43	81	122	33	22	7	20	16	31	39	85	33	34	26	24	59	12	61	8	35	20	15	27	82	29	83	46	37	39	41
XF:Z:CG11456	10	25	9	8	35	13	6	27	12	9	12	16	25	12	19	4	9	22	10	11	31	12	12	4	7	5	5	8	18	11	7	4	13	15	8	14	7	11	4	6	4	14	6	23	12	13	8	10
XF:Z:CG11458	25	9	76	51	9	4	7	2	9	6	0	2	5	10	8	45	0	13	44	13	19	82	2	1	4	16	37	2	12	12	43	13	6	6	6	17	3	14	3	6	9	63	40	7	4	1	78	8
XF:Z:CG11459	11	15	18	26	8	14	25	12	70	7	12	10	9	25	35	18	61	43	23	32	17	32	33	29	10	52	13	22	12	10	27	25	16	7	3	11	14	3	8	10	30	34	20	6	62	16	17	15
XF:Z:CG1146	233	173	123	72	150	216	50	175	155	213	131	100	147	206	178	146	192	454	127	133	198	110	173	76	87	118	84	220	147	201	81	89	125	95	75	96	143	57	53	136	141	248	64	154	175	239	87	81
XF:Z:CG11470	0	0	0	1	0	0	2	0	2	0	1	0	1	0	0	1	1	0	2	2	1	2	0	0	0	0	1	0	0	0	2	0	0	0	0	0	0	0	0	0	0	0	2	0	0	0	1	2
XF:Z:CG11474	134	111	67	57	127	117	55	124	77	136	77	76	136	93	117	57	104	251	70	108	145	68	73	51	35	30	71	106	95	97	47	45	63	66	59	64	60	38	31	70	68	152	51	113	53	105	74	71
XF:Z:CG11475	0	1	0	0	0	19	2	1	2	20	2	0	0	1	0	0	20	48	0	0	0	0	9	1	1	0	0	19	0	11	0	0	10	0	7	0	8	0	0	8	0	1	0	0	0	17	0	0
XF:Z:CG11486	844	1034	658	490	618	531	510	962	825	485	710	721	917	933	892	681	413	676	600	1497	1347	462	410	288	453	475	616	569	1088	502	469	422	330	631	213	628	279	475	269	311	762	1583	428	1059	933	613	540	659
XF:Z:CG11498	1	0	2	0	1	2	1	0	0	0	0	0	2	1	0	0	2	0	0	0	0	0	2	1	1	0	1	0	1	0	0	0	0	0	0	0	0	0	0	0	1	1	0	0	0	1	0	0
XF:Z:CG11504	73	146	16	16	131	27	13	128	25	23	19	79	127	22	22	24	20	34	22	26	141	15	24	12	8	11	14	22	95	17	11	8	9	60	8	57	16	51	4	8	19	42	12	104	26	20	28	16
XF:Z:CG11505	494	432	281	176	236	239	189	305	265	295	242	301	384	317	365	248	303	357	165	532	449	228	185	120	109	186	204	287	416	275	223	185	177	176	109	307	202	213	115	175	302	590	174	344	308	258	171	246
XF:Z:CG11523	451	275	37	35	281	45	42	279	55	49	40	203	269	46	49	49	42	120	59	76	311	40	34	27	16	26	49	52	241	40	47	22	10	119	16	140	29	91	12	28	39	80	42	271	38	45	50	43
XF:Z:CG11529	7	4	19	14	6	19	14	9	52	21	36	10	15	32	66	19	22	65	33	38	6	25	32	11	13	36	17	22	5	45	19	29	34	3	12	8	15	8	23	12	33	108	6	6	39	18	16	5
XF:Z:CG11534	93	88	48	47	81	41	43	93	53	37	44	82	94	63	52	49	32	83	63	76	66	50	22	28	14	31	39	37	77	26	28	21	29	51	16	57	17	26	15	17	39	64	37	89	55	27	35	41
XF:Z:CG11537	157	179	127	88	182	145	68	200	129	143	107	149	181	140	162	134	139	295	125	154	194	110	111	77	53	98	87	116	164	125	100	81	86	88	70	126	95	93	59	80	122	256	73	169	115	142	117	108
XF:Z:CG11539	26	12	8	5	10	12	5	15	3	13	9	10	11	7	8	6	16	23	5	8	12	9	2	1	1	4	7	8	9	5	3	5	9	3	2	4	9	2	1	6	4	19	1	11	9	11	3	7
XF:Z:CG11550	12	13	27	39	12	52	18	12	47	63	33	9	16	78	57	35	33	107	19	38	16	37	38	27	24	24	26	45	6	39	12	25	26	1	29	9	23	3	15	19	40	96	16	14	65	58	30	19
XF:Z:CG11555	114	170	39	19	177	23	12	179	36	27	25	108	163	42	48	55	24	65	39	77	185	44	18	11	20	25	29	26	149	21	41	26	19	80	14	99	17	71	10	8	30	49	33	172	42	22	28	39
XF:Z:CG11560	0	10	4	2	2	3	3	11	2	5	8	15	6	1	5	2	4	6	0	2	11	0	2	1	2	4	3	3	7	7	1	2	2	1	0	5	4	5	2	2	3	9	1	8	3	3	4	4
XF:Z:CG11562	163	111	42	30	134	198	23	163	32	193	33	69	139	45	49	33	148	395	34	55	106	26	129	28	14	20	31	152	97	157	32	14	102	64	74	80	100	50	10	86	14	67	31	88	30	174	29	27
XF:Z:CG11563	278	338	58	30	311	22	31	332	28	27	28	231	353	43	49	72	32	62	77	60	343	45	34	19	19	15	30	29	249	39	46	16	15	131	13	183	27	135	9	8	39	39	52	270	39	31	50	52
XF:Z:CG11570	0	0	0	0	0	0	0	0	0	0	0	0	0	0	0	0	0	0	0	0	0	0	0	0	0	0	0	0	2	0	0	0	0	0	0	0	0	0	0	0	0	0	0	0	0	0	0	0
XF:Z:CG11576	83	134	145	103	146	76	75	135	112	96	77	78	122	126	131	138	66	179	160	160	142	101	52	42	54	64	105	63	104	42	109	38	46	46	36	67	44	46	29	30	60	171	90	103	103	82	112	115
XF:Z:CG11577	86	76	23	22	85	16	23	84	28	21	24	59	85	29	34	34	19	30	22	43	84	22	19	19	14	14	12	17	63	10	21	10	5	33	9	35	17	36	10	15	14	35	16	68	31	28	25	37
XF:Z:CG11581	0	1	0	0	0	0	0	0	0	0	0	0	0	0	0	0	0	0	0	0	0	0	0	0	0	0	0	0	0	0	0	0	0	0	0	0	0	0	0	0	0	0	0	0	0	0	0	0
XF:Z:CG11583	213	207	50	17	238	25	19	262	28	21	19	147	293	40	41	52	26	61	63	72	243	53	23	14	11	25	38	24	238	15	33	16	19	143	8	136	13	107	10	12	29	45	45	233	30	25	23	34
XF:Z:CG11584	1	0	0	0	0	0	0	0	0	0	0	0	0	0	0	0	0	0	0	0	0	0	0	0	0	0	0	0	0	0	0	0	0	0	0	0	0	0	0	0	0	0	0	0	0	0	0	0
XF:Z:CG11585	0	0	0	0	0	0	0	0	0	0	0	0	0	0	0	0	0	0	0	0	1	0	0	0	0	0	0	0	0	0	0	0	0	0	0	0	0	0	0	0	1	0	0	0	0	0	0	0
XF:Z:CG11586	180	78	23	32	104	39	16	128	27	35	27	54	99	26	25	25	24	73	20	35	83	17	26	14	9	19	22	32	80	25	14	10	17	34	13	48	14	35	14	19	25	42	14	79	23	29	19	30
XF:Z:CG11588	1	2	0	0	2	58	0	0	1	60	1	0	0	0	1	1	66	123	0	0	0	1	44	3	0	0	1	52	1	42	0	0	33	0	33	0	31	0	2	27	0	1	0	0	2	61	0	0
XF:Z:CG11590	78	72	28	32	81	153	15	99	27	141	20	42	73	29	35	37	97	288	36	50	53	25	94	15	6	19	38	120	50	89	29	18	64	24	76	34	89	29	4	75	37	37	29	61	33	122	30	29
XF:Z:CG11593	204	217	40	28	207	41	20	192	53	30	37	139	208	59	63	44	31	84	50	43	233	60	35	18	28	38	29	35	182	46	36	20	19	79	11	117	30	76	18	18	34	71	32	181	48	33	32	36
XF:Z:CG11594	40	62	175	116	41	125	134	54	81	127	173	40	64	169	213	78	56	232	111	237	64	99	82	133	63	55	134	95	63	60	58	27	59	27	50	35	19	20	59	41	106	293	54	38	178	104	123	117
XF:Z:CG11596	62	202	29	28	185	19	19	244	26	27	22	160	209	28	33	38	24	38	30	52	231	27	18	25	14	13	23	15	202	15	35	17	15	112	4	109	16	82	6	8	19	53	30	196	36	33	20	47
XF:Z:CG11597	7	2	1	3	11	13	0	5	8	30	4	4	8	6	6	2	27	43	5	5	2	3	12	1	1	3	4	21	3	13	1	3	12	4	7	1	15	0	3	11	2	18	1	5	3	14	2	5
XF:Z:CG11598	1	5	2	1	7	259	0	1	13	290	5	0	0	22	6	1	248	559	1	3	0	2	223	3	4	13	0	208	0	206	0	15	133	0	130	1	151	2	2	115	14	2	2	0	20	245	5	0
XF:Z:CG11600	1	1	0	0	1	5	0	0	1	3	0	0	0	0	0	0	6	12	0	0	0	0	3	0	0	0	0	3	0	5	0	0	0	0	8	0	8	0	0	3	0	0	0	0	0	5	0	0
XF:Z:CG11601	83	70	61	62	67	70	43	76	70	67	62	46	75	76	83	60	67	130	50	99	61	55	60	48	30	30	34	70	74	64	53	37	36	34	31	45	39	19	25	29	63	133	43	60	80	79	48	52
XF:Z:CG11608	0	2	0	0	0	34	0	0	1	37	0	0	0	2	1	0	23	75	0	3	0	0	25	0	1	2	0	29	1	17	0	1	11	0	12	0	17	0	1	16	2	0	0	0	4	48	2	0
XF:Z:CG1161	334	342	360	253	348	228	189	419	314	248	282	231	299	424	436	335	216	526	288	469	367	268	196	169	159	203	255	230	295	267	248	189	181	159	128	236	118	144	114	132	287	596	180	292	373	248	233	250
XF:Z:CG11617	7	6	30	19	14	25	20	12	50	21	47	5	10	57	43	32	25	45	30	53	1	35	25	21	16	31	18	26	3	34	28	34	28	6	7	4	23	3	18	7	41	71	13	10	56	27	26	20
XF:Z:CG11619	0	0	0	0	1	4	0	0	1	1	0	0	0	0	0	0	0	2	0	0	0	0	2	0	0	0	0	2	1	1	0	0	1	0	1	1	1	0	0	2	0	1	0	0	0	2	0	0
XF:Z:CG11626	0	0	4	0	1	1	0	0	1	0	0	0	0	0	0	0	0	0	0	0	0	0	0	0	0	0	0	0	0	0	0	0	0	0	0	0	0	0	2	0	0	0	0	0	1	0	0	1
XF:Z:CG11629	1	0	0	0	0	16	0	1	1	10	0	0	0	0	0	0	9	28	0	1	0	0	4	2	0	0	0	8	0	9	0	0	4	0	2	0	8	0	0	4	0	1	0	0	0	13	0	0
XF:Z:CG11630	0	0	0	0	0	7	0	0	0	16	0	1	0	0	0	0	8	19	0	0	0	0	9	0	0	0	0	5	0	7	1	0	11	0	9	0	10	0	1	7	0	0	0	0	0	20	0	0
XF:Z:CG11634	0	4	1	0	2	61	1	0	0	66	2	0	0	2	3	1	46	135	0	0	0	1	32	1	0	0	0	50	0	42	0	1	20	0	22	1	36	0	0	33	0	0	0	1	1	63	0	0
XF:Z:CG11635	3	5	3	2	3	224	3	0	9	213	11	1	2	14	9	5	215	464	4	5	0	6	135	3	4	4	10	208	3	212	5	7	125	0	108	3	116	3	5	106	5	12	2	0	6	188	0	2
XF:Z:CG11638	0	3	4	2	1	1	4	2	7	1	4	1	2	3	4	0	0	4	1	1	2	4	1	2	2	6	4	2	2	2	2	2	0	0	1	2	1	1	1	1	1	5	3	3	3	1	2	2
XF:Z:CG11652	19	19	13	12	12	8	6	18	6	14	7	21	26	13	5	7	5	25	7	11	41	9	10	8	3	2	8	11	18	3	12	3	12	16	5	10	7	12	5	6	6	12	5	17	17	21	10	9
XF:Z:CG11655	20	68	82	44	61	42	35	71	51	52	60	64	80	68	74	40	17	51	69	69	77	54	25	34	31	31	64	36	64	28	61	20	21	15	8	31	20	38	22	18	37	88	37	58	74	42	34	34
XF:Z:CG11656	0	2	1	0	0	88	0	0	1	84	0	1	0	1	1	1	68	162	1	0	0	0	54	2	1	1	2	40	0	44	0	0	30	0	18	0	48	0	1	36	0	2	0	0	2	73	0	1
XF:Z:CG11658	14	15	29	37	14	29	15	28	30	29	27	9	16	37	25	21	18	40	30	38	14	25	22	23	11	15	17	33	12	30	9	20	25	5	11	7	12	8	8	20	20	45	11	19	27	37	23	24
XF:Z:CG11659	1	1	4	1	0	6	1	1	5	6	8	2	0	3	4	3	5	7	5	10	0	1	2	4	3	2	6	2	1	0	2	2	3	1	1	0	3	2	2	1	6	12	1	0	7	3	5	4
XF:Z:CG11663	1	1	0	3	0	110	0	0	2	137	3	0	0	1	3	0	105	204	0	0	0	0	71	2	1	0	0	108	0	89	0	1	70	0	44	2	64	0	1	68	0	2	0	0	1	111	0	1
XF:Z:CG11664	0	1	1	0	0	39	0	0	3	26	0	0	0	1	0	0	27	65	1	0	0	1	22	0	0	1	0	16	0	20	0	1	10	0	13	3	20	0	0	9	0	2	0	0	3	26	1	0
XF:Z:CG11665	124	245	124	101	252	104	59	358	157	106	93	194	231	125	120	114	92	167	102	248	325	72	67	44	57	66	84	85	292	100	86	56	49	142	43	157	44	111	34	55	98	264	81	267	107	116	103	114
XF:Z:CG11666	0	1	1	0	1	36	0	0	0	27	1	0	0	0	1	0	23	78	0	0	0	0	13	1	0	0	0	26	0	17	2	1	14	0	6	0	11	0	1	8	0	0	0	0	0	21	0	1
XF:Z:CG11668	2	1	7	7	1	6	4	4	16	3	12	3	0	9	22	7	4	12	5	13	0	5	5	2	4	7	3	4	2	7	4	6	4	2	0	1	7	2	5	1	5	11	7	3	7	6	4	6
XF:Z:CG11670	0	1	0	0	0	2	0	1	1	3	0	1	1	1	1	1	2	4	3	1	1	0	1	0	0	1	2	3	0	0	3	1	1	0	1	1	0	0	1	0	4	4	1	1	2	1	2	1
XF:Z:CG11671	25	19	90	63	27	14	54	38	17	9	10	20	35	21	23	93	20	24	73	174	21	80	7	12	10	14	56	9	21	11	97	11	4	15	6	15	5	16	4	11	14	29	71	23	18	6	108	94
XF:Z:CG11672	34	44	185	165	40	64	120	70	126	70	92	25	44	137	141	201	42	113	206	266	54	158	51	61	59	49	140	60	55	36	118	72	27	26	24	30	25	27	30	28	74	176	108	42	113	66	165	138
XF:Z:CG11674	608	477	3	3	491	5	5	633	2	2	1	372	510	2	13	14	2	1	11	8	537	14	6	1	1	6	9	2	425	12	15	2	0	213	0	267	0	175	0	1	2	1	28	475	2	4	17	38
XF:Z:CG11679	114	68	21	15	95	25	16	89	29	24	11	55	73	40	30	28	16	51	23	39	91	17	19	17	14	17	24	20	72	18	20	17	16	25	9	43	10	38	9	11	26	49	25	66	23	21	19	18
XF:Z:CG11686	24	53	133	81	41	88	103	57	119	70	84	47	34	146	119	177	77	68	72	133	53	142	83	159	63	109	67	64	54	84	143	114	46	27	26	32	53	32	41	37	102	183	80	44	135	69	106	63
XF:Z:CG11693	0	0	4	1	0	1	0	0	4	1	1	0	0	4	3	1	4	11	1	0	0	2	1	2	2	1	1	1	0	4	1	2	1	0	4	0	3	0	0	0	2	12	0	0	1	1	0	1
XF:Z:CG11694	0	0	0	0	0	25	0	0	0	20	0	0	0	0	1	0	26	46	1	0	0	0	22	1	1	0	0	28	0	22	0	0	12	0	8	0	17	1	0	18	0	1	0	0	1	20	0	0
XF:Z:CG11695	165	49	26	21	62	20	19	93	27	28	21	46	69	35	32	23	23	35	21	34	43	20	11	12	7	8	5	13	56	22	10	17	12	20	5	33	8	23	12	10	29	39	12	51	20	14	16	16
XF:Z:CG11696	124	203	36	18	193	23	30	269	24	30	30	121	160	29	42	36	18	47	30	34	165	24	29	21	16	15	20	18	139	26	29	15	9	75	5	79	17	68	8	14	19	39	30	168	34	24	22	36
XF:Z:CG11697	0	3	0	1	2	76	0	0	3	98	0	0	0	1	7	0	58	131	0	0	0	0	50	2	0	1	1	73	0	51	1	3	34	0	21	0	29	0	0	29	0	1	0	1	1	63	0	0
XF:Z:CG11698	0	0	0	0	0	17	0	0	0	23	0	0	0	1	1	0	11	6	0	0	0	0	5	0	0	0	0	16	0	18	0	0	5	0	7	0	7	0	0	3	0	0	0	0	0	18	0	0
XF:Z:CG11699	429	266	257	235	404	178	133	418	238	176	197	165	342	321	310	258	142	361	301	403	275	182	128	63	108	125	205	139	269	142	180	121	83	154	67	169	72	109	58	93	158	462	190	259	204	184	214	225
XF:Z:CG11700	6	1	1	1	0	20	0	3	3	21	3	2	4	1	3	0	25	41	0	0	4	1	22	1	1	4	1	28	3	21	0	0	18	0	15	1	16	0	1	20	1	1	0	3	2	23	0	0
XF:Z:CG11703	0	0	1	0	1	56	0	0	1	52	0	0	0	0	0	0	44	117	0	1	0	0	56	0	0	0	3	37	0	40	0	1	33	0	23	0	25	0	3	19	0	3	0	0	1	44	0	0
XF:Z:CG11710	21	57	22	28	57	21	16	62	36	33	22	51	57	22	33	24	26	34	29	45	73	14	20	15	11	20	27	15	59	15	16	11	16	35	22	39	18	21	11	6	19	40	24	55	26	26	26	27
XF:Z:CG1172	322	360	57	49	365	74	43	429	64	85	58	252	357	76	74	60	93	184	63	95	386	51	70	29	26	37	37	83	320	62	37	24	66	191	25	191	62	133	27	38	54	112	50	338	64	82	45	58
XF:Z:CG11722	115	97	56	31	100	90	22	87	27	98	34	62	97	66	66	33	87	197	45	45	97	36	64	28	29	26	27	89	85	82	30	19	51	30	34	52	46	21	17	54	48	94	45	79	48	74	30	54
XF:Z:CG11723	206	135	40	39	140	34	20	155	50	53	46	105	136	47	56	40	30	76	44	62	141	26	22	14	16	22	19	28	130	28	37	17	29	62	14	77	24	35	17	15	31	59	37	117	49	48	24	35
XF:Z:CG11726	0	1	0	0	0	26	1	0	1	32	0	0	0	0	1	0	24	52	0	0	0	0	19	0	0	0	0	29	1	17	0	0	11	0	15	0	19	0	0	10	0	0	0	0	0	32	0	0
XF:Z:CG11737	57	113	82	68	113	83	66	116	65	106	76	94	104	95	106	76	61	191	85	92	121	47	62	89	41	39	64	78	87	45	64	53	44	56	38	68	40	36	33	54	62	172	46	81	97	86	46	56
XF:Z:CG11739	357	336	321	315	385	386	288	409	345	388	315	202	374	390	395	352	305	754	422	695	289	271	221	106	142	149	322	314	286	195	263	107	172	161	148	172	131	123	92	161	233	600	193	277	299	318	246	316
XF:Z:CG11741	10	13	35	10	38	49	61	30	53	13	59	25	20	36	33	87	17	40	48	157	10	29	48	14	21	13	44	20	22	10	36	26	9	3	9	20	10	9	11	20	30	61	50	25	47	40	51	66
XF:Z:CG11752	382	195	353	267	267	171	211	283	273	175	231	173	283	359	374	347	163	341	321	472	219	284	117	93	102	162	242	181	218	164	265	172	107	89	57	121	106	80	69	102	220	647	202	188	271	177	189	215
XF:Z:CG11753	91	64	61	49	82	43	24	69	75	45	35	39	65	58	68	51	40	89	59	71	64	49	35	24	12	29	29	43	61	23	39	23	26	21	10	44	15	32	17	16	34	85	32	54	35	39	48	37
XF:Z:CG11755	71	102	19	23	70	64	10	82	34	70	36	55	60	23	32	22	87	143	18	39	75	19	45	20	10	13	17	85	57	70	13	17	46	38	11	43	46	22	13	37	22	46	20	56	26	65	14	18
XF:Z:CG11756	0	2	0	0	0	30	0	0	2	24	0	0	0	0	1	0	22	31	0	0	0	0	23	0	0	1	2	20	0	22	0	0	13	0	20	1	18	0	1	21	1	2	0	0	0	44	0	0
XF:Z:CG11760	0	0	0	0	0	0	0	0	0	0	0	1	0	1	0	0	0	0	0	0	0	1	0	0	0	0	1	1	0	0	0	0	0	0	0	0	0	0	0	0	0	0	0	0	0	0	0	0
XF:Z:CG11762	0	0	0	0	0	3	0	0	1	1	0	0	0	0	0	0	2	2	0	3	0	0	4	0	0	0	0	2	0	1	1	0	0	0	0	0	0	0	0	1	2	1	0	0	0	1	0	0
XF:Z:CG11768	0	0	1	1	0	1	0	1	2	1	0	0	0	4	3	0	1	4	1	1	0	4	2	1	1	1	1	1	0	1	0	2	3	0	0	0	0	0	1	1	2	7	1	2	6	0	2	0
XF:Z:CG11771	80	203	109	63	181	83	74	180	87	82	95	150	225	119	112	103	72	122	109	120	175	63	65	41	45	53	74	72	151	56	58	48	40	82	31	103	28	74	34	45	74	151	58	167	96	85	59	97
XF:Z:CG11777	72	76	12	8	82	18	10	124	13	32	19	45	76	22	17	11	21	44	13	21	87	20	18	7	4	7	11	12	66	14	8	6	10	35	7	34	13	27	2	9	9	13	14	55	16	16	9	15
XF:Z:CG11779	202	217	71	42	179	129	39	200	57	143	65	129	215	92	87	80	116	233	73	91	239	43	103	36	30	28	58	116	163	90	56	47	76	81	48	87	82	84	31	65	62	154	49	150	70	127	68	55
XF:Z:CG11781	470	207	113	142	294	134	109	326	121	110	104	191	243	171	154	144	75	294	159	222	264	133	90	100	65	77	128	117	245	72	102	71	69	120	30	154	66	94	51	71	102	192	107	212	130	114	134	129
XF:Z:CG11786	0	0	1	0	0	2	0	1	0	1	0	0	0	1	0	0	2	2	0	1	0	0	0	1	0	0	1	0	0	3	0	0	0	0	2	0	0	0	0	0	0	0	1	2	0	0	1	0
XF:Z:CG11788	82	30	5	3	41	6	4	46	6	5	5	25	33	2	3	4	1	6	4	6	41	6	4	3	2	5	5	1	33	6	7	1	2	16	0	13	4	16	1	3	2	7	3	43	6	6	9	5
XF:Z:CG11790	64	156	58	72	166	84	54	219	109	70	70	122	168	93	90	89	61	152	69	115	164	59	58	30	23	49	53	71	146	63	78	67	41	61	24	109	44	72	23	38	62	128	57	125	76	88	54	69
XF:Z:CG11791	409	225	304	214	244	260	162	289	443	277	283	132	228	445	446	363	265	602	358	413	218	311	207	181	172	217	228	220	198	237	277	199	139	86	117	106	138	111	103	109	285	631	206	177	350	263	236	250
XF:Z:CG11796	135	88	187	482	107	457	269	248	453	368	640	97	86	720	416	284	261	460	212	954	139	207	226	154	197	183	357	270	161	202	267	188	88	82	89	81	111	66	116	174	411	675	164	160	611	489	316	393
XF:Z:CG11802	125	91	33	24	100	37	23	107	33	28	18	60	93	35	27	31	27	50	27	33	99	24	17	19	7	13	26	25	96	21	12	16	14	50	7	35	13	40	11	21	20	43	24	67	25	23	22	18
XF:Z:CG11807	65	156	43	32	127	64	22	187	78	81	44	99	112	48	70	40	48	128	39	52	155	22	49	32	28	25	36	54	109	39	22	23	21	54	28	53	31	57	13	33	26	84	26	130	40	60	37	40
XF:Z:CG11808	145	71	28	17	71	16	5	95	10	21	12	45	96	26	27	18	21	47	17	29	85	17	13	14	8	14	20	22	64	24	11	3	14	30	6	40	6	22	5	14	8	26	11	70	15	16	25	19
XF:Z:CG11811	323	216	33	34	222	26	28	274	45	26	35	211	269	62	51	41	22	42	41	47	240	26	37	18	20	34	23	20	201	27	15	20	18	115	8	112	15	90	14	16	36	71	34	223	28	32	35	49
XF:Z:CG11815	0	1	0	0	2	68	0	0	0	89	0	1	0	1	0	2	69	175	0	0	0	0	46	1	0	0	2	72	1	63	1	2	46	0	35	1	41	3	3	34	1	2	0	0	0	66	0	1
XF:Z:CG11816	0	0	0	0	0	0	0	0	0	1	0	0	0	0	0	0	2	1	0	0	0	0	0	0	0	0	0	3	0	2	0	0	2	0	0	0	1	0	0	2	0	0	0	0	0	3	0	0
XF:Z:CG11825	171	124	20	12	136	10	8	157	14	15	7	83	158	23	18	14	4	11	9	18	146	13	7	5	5	7	10	11	93	4	6	1	3	48	5	45	6	44	1	4	7	18	18	118	4	10	8	19
XF:Z:CG11828	0	1	0	1	1	78	0	0	6	68	1	0	0	3	3	0	49	147	0	2	0	1	62	0	2	3	1	89	0	30	0	2	35	0	37	0	43	0	2	23	3	0	0	0	3	91	4	0
XF:Z:CG11835	2	5	11	11	3	15	7	8	8	17	20	1	8	20	27	11	9	25	11	16	7	5	7	3	6	8	5	9	10	8	7	13	3	2	5	1	12	2	12	6	17	38	1	4	18	15	11	12
XF:Z:CG11836	79	118	15	10	105	9	8	117	14	9	10	60	93	14	15	23	13	24	16	14	120	21	8	13	5	6	7	8	80	6	12	2	5	46	3	51	0	40	6	3	8	12	13	111	10	10	14	13
XF:Z:CG11837	181	146	20	20	203	18	15	206	17	20	12	134	200	22	28	35	10	25	33	32	179	20	13	7	7	9	19	16	160	13	25	12	6	74	4	86	4	47	4	7	14	26	22	118	13	10	22	21
XF:Z:CG11839	101	94	16	12	78	14	4	105	8	11	16	84	100	8	19	17	10	22	10	26	95	13	11	2	6	4	7	18	94	17	20	8	10	40	9	56	8	50	5	11	6	20	11	93	15	12	18	11
XF:Z:CG11841	92	97	245	149	74	176	128	76	283	186	256	48	93	365	488	205	172	398	189	249	66	210	166	239	132	151	169	145	54	185	123	143	136	18	59	60	91	29	100	91	199	495	104	64	304	170	123	124
XF:Z:CG11842	47	20	77	53	36	40	42	15	112	51	72	19	28	104	120	124	69	95	85	119	19	66	55	44	30	66	42	38	15	63	72	45	20	16	21	12	38	13	25	35	61	133	47	18	85	47	62	39
XF:Z:CG11843	1	5	6	3	3	5	10	6	12	4	13	3	3	21	6	10	4	6	1	13	4	5	5	18	5	7	1	4	5	9	4	7	4	1	8	2	7	0	10	6	11	12	6	2	14	7	3	5
XF:Z:CG11851	267	157	30	21	191	23	17	197	17	19	23	116	163	33	37	34	17	55	34	45	196	21	24	6	16	19	20	18	128	21	19	8	12	75	11	92	10	67	11	5	15	53	27	155	15	19	26	42
XF:Z:CG11852	59	27	103	60	46	56	43	46	71	53	65	26	34	73	97	82	42	140	98	136	24	58	44	21	20	47	47	38	23	32	56	31	33	13	24	25	26	17	20	30	55	94	47	28	54	45	46	62
XF:Z:CG11854	3	3	8	19	5	31	3	4	8	46	61	0	0	133	61	2	3	60	5	6	5	8	15	11	61	2	28	47	4	2	3	2	16	3	9	5	1	2	14	34	49	70	3	1	54	34	10	2
XF:Z:CG11857	437	379	222	186	374	212	168	404	248	225	208	244	427	286	353	248	249	462	169	461	374	232	160	103	72	161	199	186	328	219	215	141	113	160	73	229	117	179	71	96	193	438	136	263	228	235	173	188
XF:Z:CG11858	150	100	34	26	104	16	30	146	24	19	22	92	136	33	46	40	21	51	32	51	96	37	29	22	15	16	22	21	99	20	31	15	9	40	8	52	11	46	17	13	27	72	30	82	23	24	20	36
XF:Z:CG11865	0	0	0	0	0	0	0	0	0	0	0	0	0	0	0	0	0	0	0	0	0	0	0	0	0	0	0	0	0	0	0	0	1	0	0	0	0	0	0	0	0	0	0	0	0	0	0	0
XF:Z:CG11873	261	153	58	27	159	38	31	192	64	34	36	98	167	69	68	40	39	76	39	76	209	45	39	22	30	47	34	43	137	48	46	34	42	69	15	86	23	59	26	26	55	105	31	139	66	36	41	39
XF:Z:CG11876	390	604	731	551	579	545	426	685	692	664	565	393	570	813	838	632	449	1217	673	875	564	629	372	354	339	411	600	636	559	456	536	461	317	253	253	362	377	287	255	334	658	1744	518	494	708	620	582	497
XF:Z:CG11878	442	382	1167	509	256	559	764	256	1354	531	870	274	305	1195	1635	881	765	1678	998	1362	214	744	622	689	351	645	336	467	141	471	560	649	457	121	250	139	298	100	421	274	775	2217	435	172	972	614	575	573
XF:Z:CG11880	376	340	258	175	384	122	126	402	207	137	130	221	372	242	235	225	132	293	258	344	402	223	99	64	91	131	179	122	319	154	120	97	110	148	51	176	63	123	55	77	136	325	129	336	154	131	160	154
XF:Z:CG11882	55	146	24	29	137	29	17	160	19	23	30	94	132	34	42	25	23	49	37	39	167	23	22	12	14	17	27	20	101	21	25	9	10	62	11	56	14	43	9	5	28	68	27	136	36	28	25	35
XF:Z:CG11883	183	135	48	15	147	13	16	150	27	11	22	100	140	34	26	31	22	35	35	30	144	33	17	19	18	10	27	26	121	17	22	17	9	44	8	49	10	61	19	12	45	53	29	130	38	19	33	25
XF:Z:CG11885	239	121	62	31	132	71	41	128	63	82	59	87	120	72	83	76	78	188	60	85	99	66	67	52	20	38	39	83	100	69	54	21	53	53	36	72	54	49	11	44	42	83	29	106	52	65	42	33
XF:Z:CG11892	59	340	786	649	325	569	446	341	822	589	773	139	346	1028	1389	790	446	1127	1177	1004	251	537	342	340	406	420	573	452	285	275	415	376	335	111	325	166	262	98	291	190	545	1790	556	140	838	559	493	427
XF:Z:CG11893	0	0	0	0	0	1	0	0	17	0	0	0	0	1	0	1	5	0	1	0	1	0	0	0	0	1	0	0	0	0	0	1	0	0	0	0	1	0	0	2	1	0	0	0	2	0	1	0
XF:Z:CG11897	698	756	102	60	928	85	65	992	170	67	94	463	878	87	152	124	118	154	151	155	837	115	79	52	40	78	64	60	651	76	97	85	59	323	35	374	38	260	36	19	63	179	91	673	93	98	87	113
XF:Z:CG11898	9	12	69	45	9	7	76	10	21	2	9	16	9	8	14	54	11	7	44	90	14	51	4	12	5	9	34	11	11	9	27	8	2	3	2	1	4	7	3	6	6	21	19	3	11	9	30	17
XF:Z:CG11899	549	320	206	182	255	240	145	299	320	183	339	261	338	396	361	271	215	378	179	288	324	282	184	186	123	210	162	174	322	234	229	146	93	159	76	220	103	146	88	99	284	494	165	288	374	276	151	200
XF:Z:CG11902	29	64	10	9	66	11	6	69	17	19	13	44	72	19	14	10	12	19	16	16	75	10	12	8	10	6	12	17	53	15	6	4	9	28	6	42	11	21	6	6	11	27	7	69	7	13	11	5
XF:Z:CG11905	0	1	0	1	0	5	0	0	1	9	0	0	0	1	0	0	4	12	1	0	0	1	5	0	1	0	0	5	0	2	1	0	5	0	2	0	3	0	1	4	1	0	0	1	0	4	3	0
XF:Z:CG11906	45	86	12	12	95	13	10	100	13	18	7	54	68	12	22	11	8	31	10	17	82	14	16	4	8	18	5	12	73	18	8	3	9	44	11	34	11	23	4	9	11	26	16	82	8	19	7	10
XF:Z:CG11911	1507	1517	5238	4510	1838	407	3820	2054	537	431	537	1234	2315	797	1032	5081	343	827	6377	9790	1791	3974	332	448	299	385	3976	332	1810	300	4134	327	169	887	136	1341	212	860	176	178	513	927	3506	1670	655	385	4723	5012
XF:Z:CG11912	174	170	641	655	266	34	461	321	62	24	33	197	315	43	76	683	26	67	767	1178	249	460	40	24	22	32	556	21	236	39	742	34	20	132	13	191	16	122	12	13	36	60	566	207	52	20	749	725
XF:Z:CG11920	140	187	39	17	157	25	12	190	20	20	18	137	219	19	36	47	30	49	38	54	161	32	20	17	8	14	20	13	139	26	32	11	10	69	6	92	12	73	7	8	20	47	23	155	22	16	22	28
XF:Z:CG11927	131	69	21	13	103	57	7	94	24	59	22	51	76	29	34	31	44	147	27	35	83	19	46	8	16	13	20	59	71	44	20	16	25	40	26	30	24	28	8	23	18	49	13	77	30	62	23	31
XF:Z:CG11929	1	0	0	0	0	43	0	0	2	45	0	0	1	2	0	0	38	86	0	0	0	0	43	0	0	0	1	71	0	27	0	2	32	0	25	1	20	0	1	35	0	2	0	0	1	53	0	0
XF:Z:CG11951	12	8	15	22	10	22	14	4	29	14	28	0	4	57	33	33	21	25	13	16	6	26	28	18	21	26	19	18	17	29	22	14	13	4	4	4	9	4	8	8	22	31	10	5	42	21	18	15
XF:Z:CG11961	54	75	244	179	75	33	176	89	61	60	66	55	93	83	102	213	31	123	265	360	76	173	34	43	35	32	205	40	76	27	162	38	20	42	28	58	36	40	26	20	61	114	165	61	73	49	190	178
XF:Z:CG11964	97	120	27	23	132	42	23	143	28	33	23	96	129	53	53	34	32	60	35	59	104	22	24	18	10	20	28	29	89	26	15	14	16	55	10	69	8	26	13	9	27	43	22	99	38	36	24	35
XF:Z:CG11966	0	0	1	0	0	0	0	0	0	0	1	0	0	0	0	0	0	0	0	0	0	0	0	0	0	1	0	0	0	0	1	0	1	1	0	0	1	0	0	0	0	0	0	0	0	2	2	0
XF:Z:CG11970	44	34	10	2	13	9	8	19	6	16	8	21	40	8	11	5	5	22	3	11	16	7	10	3	1	8	6	14	20	13	6	6	8	12	3	11	0	16	0	16	10	13	5	21	8	13	0	6
XF:Z:CG11975	155	146	128	81	179	76	58	195	87	76	81	95	148	122	110	82	46	105	124	140	139	77	45	54	49	46	59	48	114	57	44	44	38	75	22	72	26	59	25	32	54	136	50	139	90	65	73	65
XF:Z:CG11977	0	0	0	1	0	27	0	0	3	24	2	0	0	1	1	0	25	56	0	3	0	0	20	1	0	2	1	17	0	21	0	2	11	0	3	0	13	0	0	12	0	0	0	0	4	30	1	0
XF:Z:CG11980	279	281	63	47	332	44	33	342	51	54	43	202	328	53	69	73	39	90	65	89	311	51	31	31	24	25	61	40	259	37	53	29	23	121	21	155	24	115	20	26	42	81	56	232	62	36	63	58
XF:Z:CG11982	180	154	48	42	143	131	36	173	61	140	46	90	132	83	80	64	121	268	62	65	155	39	113	36	38	35	38	102	116	88	40	17	65	59	47	77	57	59	29	47	40	102	48	142	71	101	52	58
XF:Z:CG11983	8	4	2	1	5	39	2	6	1	46	3	1	4	4	4	0	34	94	3	4	3	2	20	0	0	0	2	33	2	32	1	1	18	1	18	0	14	1	0	17	0	3	1	5	1	45	2	1
XF:Z:CG11984	91	267	200	124	227	139	151	295	186	167	223	240	367	219	332	202	194	201	130	350	193	131	93	106	58	149	136	159	180	152	120	108	93	103	54	133	104	131	81	96	197	577	101	180	168	163	117	147
XF:Z:CG11985	41	237	56	41	233	78	33	305	45	64	47	168	207	61	70	55	53	142	69	91	234	63	58	21	26	29	41	69	174	41	44	17	35	97	32	132	41	85	12	31	29	101	52	202	43	66	40	64
XF:Z:CG11986	35	37	23	11	41	28	9	62	18	22	10	47	46	13	20	18	14	54	16	15	53	9	23	5	6	6	14	24	41	20	10	7	11	27	8	34	15	14	3	12	5	25	9	40	7	17	15	17
XF:Z:CG11997	1	0	1	0	1	0	0	0	0	0	0	0	0	0	0	0	0	0	0	0	0	0	0	0	0	2	0	0	0	0	0	0	0	0	0	0	0	0	0	1	0	2	0	0	1	0	1	0
XF:Z:CG11999	104	148	73	98	195	101	71	208	113	95	76	127	150	93	82	114	99	196	83	140	172	104	67	41	28	55	78	59	143	61	108	53	44	82	50	95	55	71	19	48	53	124	60	143	65	93	73	84
XF:Z:CG12003	0	0	0	0	0	0	0	0	0	0	0	0	0	0	0	0	0	0	0	0	0	0	0	0	0	0	0	0	0	0	0	0	0	0	0	0	0	0	0	0	0	0	0	0	0	0	0	0
XF:Z:CG12004	334	287	174	121	290	119	111	332	165	139	104	190	283	168	168	164	107	251	140	217	343	130	96	102	85	96	97	110	249	102	108	85	57	131	55	147	69	109	51	69	112	246	93	276	154	131	124	121
XF:Z:CG12006	581	316	52	39	293	43	29	302	51	49	42	195	309	54	78	46	43	101	51	63	283	64	37	26	21	28	27	36	244	50	42	15	18	141	21	142	35	105	14	25	41	96	34	300	58	47	41	40
XF:Z:CG12007	80	115	66	70	115	39	55	108	90	56	50	88	99	66	75	73	30	104	84	88	127	52	41	24	47	48	57	54	110	38	56	35	27	62	23	56	28	46	17	29	53	104	68	95	58	67	60	51
XF:Z:CG12009	0	0	0	1	0	2	1	0	0	7	0	0	1	0	0	1	3	2	0	0	0	0	0	0	0	0	0	3	0	3	0	0	2	0	1	0	3	0	0	1	0	0	0	0	0	6	0	0
XF:Z:CG12010	87	49	14	9	60	5	1	77	7	7	13	33	57	7	15	10	5	9	12	14	60	10	5	3	7	8	5	2	38	1	7	2	2	26	3	26	0	22	2	5	2	12	11	62	7	5	6	10
XF:Z:CG12011	4	3	9	0	1	0	1	0	1	6	0	0	0	0	1	1	0	1	0	1	3	6	0	1	0	2	2	1	0	2	0	1	3	1	0	0	0	1	1	0	1	1	0	2	0	1	10	0
XF:Z:CG12012	47	133	113	93	42	66	121	84	142	110	124	88	66	131	137	133	93	32	68	185	127	47	55	51	42	84	87	76	85	72	91	57	48	56	47	64	58	82	47	54	108	218	87	77	145	127	117	123
XF:Z:CG12014	2	2	4	2	2	2	0	2	8	1	3	1	0	6	2	3	3	3	3	2	0	3	2	4	3	6	1	1	1	2	1	2	2	0	0	1	1	0	2	2	2	5	1	1	2	3	1	3
XF:Z:CG12017	0	0	0	0	0	2	0	2	0	0	0	0	0	1	1	0	0	2	0	1	0	0	0	0	0	0	0	1	0	0	0	0	0	0	0	0	1	0	0	0	0	0	0	0	0	1	0	0
XF:Z:CG12018	171	106	4	3	170	14	4	170	7	9	6	87	132	8	8	14	15	25	11	10	116	5	16	3	4	7	4	14	81	15	6	5	5	55	2	43	6	42	5	10	2	8	5	112	4	12	13	21
XF:Z:CG12020	1	2	0	3	1	95	0	1	0	131	2	0	0	1	3	1	102	233	0	0	0	2	72	5	1	0	1	101	0	103	0	1	63	0	32	1	69	0	3	65	0	2	0	0	1	120	0	0
XF:Z:CG12024	44	141	56	47	131	52	33	159	90	55	42	88	125	72	75	70	47	97	100	83	171	35	38	20	29	33	46	59	132	48	42	32	24	46	17	46	18	39	19	16	46	119	40	118	59	59	39	57
XF:Z:CG12025	192	254	215	134	204	125	132	290	209	176	156	197	233	247	219	160	104	199	163	220	292	113	88	110	80	127	114	111	174	118	95	94	82	112	52	151	74	99	70	65	173	340	94	209	221	120	138	155
XF:Z:CG12034	245	127	37	20	184	55	15	187	30	56	20	103	148	40	35	25	42	112	32	52	160	36	36	34	19	15	24	45	119	33	25	14	38	90	22	78	26	49	10	28	19	42	32	136	21	48	32	30
XF:Z:CG12035	1	0	0	0	0	69	0	0	3	77	1	0	0	0	1	0	75	141	0	1	0	0	42	2	0	0	2	62	1	34	0	1	24	0	18	0	30	0	3	35	0	1	0	0	1	73	0	0
XF:Z:CG12038	0	4	8	10	4	13	9	6	25	13	11	10	3	18	11	13	6	27	11	16	8	10	8	21	8	11	11	11	7	8	9	9	12	1	3	2	10	0	9	8	8	29	7	2	8	17	4	4
XF:Z:CG12050	126	171	30	3	121	45	17	143	14	51	16	107	177	14	21	18	61	115	35	34	170	26	46	10	6	11	10	50	155	54	25	13	22	72	26	81	28	83	9	25	11	26	23	141	20	52	24	21
XF:Z:CG12054	525	489	231	125	281	123	124	377	208	153	168	315	387	262	253	202	108	279	162	263	554	237	135	142	130	176	141	143	435	174	186	157	109	207	65	276	102	217	83	114	195	458	148	418	258	201	166	156
XF:Z:CG12056	53	28	20	12	38	26	12	39	21	21	29	25	43	31	38	21	29	52	19	33	20	14	16	20	12	19	16	27	28	25	19	9	15	12	7	9	12	8	3	15	27	44	18	12	26	27	17	15
XF:Z:CG12057	173	238	884	808	400	49	395	518	62	42	87	162	479	58	148	743	41	82	1363	1183	371	449	41	60	24	37	657	30	369	35	469	27	16	148	18	192	17	107	25	8	48	94	606	311	54	43	740	989
XF:Z:CG12061	0	0	0	0	2	25	0	0	0	19	0	0	0	0	0	0	24	53	0	0	0	1	24	0	0	1	0	23	1	21	0	0	14	0	14	0	11	1	1	9	0	0	0	0	0	29	0	1
XF:Z:CG12065	52	66	63	63	115	60	36	104	96	50	66	57	86	84	75	87	40	104	80	92	82	46	42	37	28	36	49	41	59	38	48	32	19	35	32	46	29	44	30	28	56	104	40	84	74	53	51	64
XF:Z:CG12069	3	3	1	0	6	100	0	3	4	103	1	1	4	2	4	0	99	237	1	0	2	0	74	0	1	0	0	106	6	94	0	1	45	0	29	3	59	3	1	52	0	0	0	0	3	109	1	0
XF:Z:CG12071	1	6	13	12	0	7	10	2	18	8	9	2	0	17	12	8	6	17	9	17	3	8	8	7	10	12	10	10	6	14	3	9	8	0	2	2	4	2	9	4	17	33	4	3	21	6	10	9
XF:Z:CG12075	51	32	15	11	22	18	15	38	10	21	21	25	47	41	27	11	7	20	6	13	34	17	14	22	20	14	23	22	22	23	9	13	20	17	8	13	17	15	9	10	45	62	12	35	29	21	10	10
XF:Z:CG12078	0	0	0	1	0	2	0	0	0	13	0	0	0	0	1	0	10	6	0	0	0	0	3	0	0	0	0	10	0	8	0	0	4	0	2	0	3	0	0	6	0	0	0	0	0	13	0	0
XF:Z:CG1208	7	8	29	14	8	54	15	5	60	68	99	8	7	104	86	36	50	77	17	36	9	24	44	54	49	48	18	56	4	42	22	50	18	3	24	1	38	3	16	44	79	138	9	5	103	87	17	23
XF:Z:CG12081	76	105	42	33	112	42	32	120	36	48	27	62	106	36	50	36	31	48	61	58	112	34	15	13	12	15	21	24	82	26	19	13	23	35	12	49	16	31	10	12	27	61	26	94	34	39	26	42
XF:Z:CG12084	203	139	71	24	160	72	36	178	69	62	54	101	179	87	82	56	57	132	52	71	172	53	46	42	39	35	49	58	127	63	37	30	30	70	31	72	33	50	17	26	50	146	48	136	69	73	39	60
XF:Z:CG12091	439	336	411	235	379	325	281	495	312	346	383	265	463	608	440	298	197	530	396	471	352	290	218	314	203	190	236	307	326	215	204	166	153	160	116	178	109	114	140	141	355	690	183	325	425	305	198	241
XF:Z:CG12093	254	116	69	46	149	53	48	155	79	80	74	94	151	98	109	91	70	133	71	90	121	71	41	62	34	53	44	53	97	72	57	55	31	39	18	56	44	32	25	24	57	98	43	78	57	52	60	59
XF:Z:CG12096	51	107	34	32	106	55	26	127	42	55	31	65	103	49	68	50	46	76	33	69	104	38	32	23	12	18	23	57	82	34	35	17	24	54	18	71	30	33	12	24	30	75	24	92	36	32	22	25
XF:Z:CG12099	94	116	86	83	149	100	66	156	127	104	101	77	150	135	156	103	83	208	87	148	128	91	77	62	51	66	68	90	125	97	59	49	43	60	43	56	52	56	37	57	69	183	64	122	112	99	70	71
XF:Z:CG12104	59	76	16	11	62	46	10	77	16	29	13	46	56	11	25	11	35	59	14	27	81	6	33	14	9	7	7	28	62	19	10	13	19	40	16	33	18	28	6	17	9	33	9	63	14	42	12	13
XF:Z:CG12105	14	25	38	29	20	38	33	10	59	36	48	16	8	88	54	53	30	63	31	84	13	36	30	27	27	27	31	46	13	23	39	22	16	8	15	11	13	7	19	25	69	108	25	9	89	44	26	41
XF:Z:CG12106	43	51	6	3	45	6	4	53	9	6	8	34	64	6	19	11	5	15	5	11	49	5	6	2	7	7	8	9	41	4	8	5	3	22	4	22	3	18	3	6	9	12	6	29	9	5	4	8
XF:Z:CG12107	641	398	107	86	426	80	77	515	82	96	90	252	359	110	143	111	63	164	140	158	390	92	71	45	52	56	92	76	339	80	75	39	44	186	38	217	51	158	42	52	69	155	101	381	81	106	84	90
XF:Z:CG12111	2	2	1	1	4	59	0	0	3	61	1	1	0	0	0	3	71	161	0	0	0	1	40	0	0	2	1	71	0	48	2	3	39	0	28	2	40	0	0	38	1	1	0	0	1	66	0	0
XF:Z:CG12112	206	150	23	22	92	13	36	123	22	10	18	101	115	27	26	34	14	19	20	37	171	23	16	12	8	17	24	16	113	25	33	14	18	59	8	63	12	73	3	9	20	29	34	97	24	24	24	32
XF:Z:CG12115	0	0	0	0	0	0	0	0	0	0	0	0	0	0	0	0	0	0	0	0	0	0	0	0	0	0	0	0	0	0	1	0	0	0	0	0	0	0	0	0	0	0	0	0	0	0	0	0
XF:Z:CG12116	926	311	791	1119	965	255	704	549	1246	353	295	294	357	501	245	2161	691	368	1111	1377	427	1591	193	165	307	655	925	262	537	592	1412	741	83	202	49	239	632	415	71	183	340	328	676	314	468	268	849	848
XF:Z:CG12118	286	216	171	139	187	239	118	213	146	262	120	119	158	206	186	202	228	485	217	260	173	141	152	80	50	93	117	202	137	154	154	93	125	84	68	101	118	77	52	107	155	241	124	142	173	202	109	137
XF:Z:CG12121	55	113	51	41	102	51	29	135	61	66	53	76	105	68	68	57	60	106	54	70	111	31	41	29	22	33	41	52	114	73	42	36	26	46	33	51	32	51	17	33	51	70	31	103	47	55	43	33
XF:Z:CG12123	23	78	23	13	47	47	11	75	15	58	17	66	82	22	26	15	34	108	22	25	63	13	42	10	4	12	9	36	60	37	21	4	21	28	18	38	21	35	6	24	16	38	19	78	28	48	16	16
XF:Z:CG12125	283	222	31	23	272	38	23	253	36	33	37	138	191	27	42	40	30	71	33	41	203	20	37	17	18	15	30	31	151	42	26	12	11	78	15	97	20	77	7	15	20	53	25	175	43	38	29	37
XF:Z:CG12126	0	2	0	1	2	67	0	0	3	97	1	1	0	1	5	0	78	161	0	0	0	2	55	2	1	0	0	81	0	64	0	0	39	0	28	2	43	0	0	41	1	0	0	0	0	83	0	0
XF:Z:CG12128	217	185	33	16	156	41	20	176	21	51	14	135	186	27	31	32	38	113	25	24	215	22	43	8	9	12	20	46	128	35	27	14	24	71	26	99	43	78	7	26	19	33	17	155	20	53	14	29
XF:Z:CG12129	54	168	35	22	158	30	21	166	17	29	13	111	177	24	32	31	28	73	25	43	165	36	18	15	13	23	17	28	131	29	27	3	18	73	17	77	27	72	7	16	12	45	28	186	24	26	33	21
XF:Z:CG1213	102	213	545	643	159	771	655	314	815	796	1170	173	178	1367	1166	840	489	938	495	1269	223	461	637	530	482	453	672	626	231	384	487	363	319	123	270	106	246	107	292	475	905	1797	309	185	1068	735	485	606
XF:Z:CG12133	0	0	0	0	0	2	0	0	0	1	0	0	0	0	0	0	1	2	0	0	0	0	2	0	0	0	0	1	0	0	0	0	0	0	0	0	0	0	0	0	0	0	0	0	0	1	0	0
XF:Z:CG12134	134	126	24	15	171	16	20	194	24	15	19	120	201	21	40	31	15	34	26	60	148	31	15	6	6	12	13	14	118	18	29	9	8	62	7	101	6	64	8	5	21	37	21	113	13	13	17	37
XF:Z:CG12147	0	2	0	0	0	49	0	0	0	61	1	0	0	0	1	1	63	115	0	0	0	3	32	0	0	0	4	51	0	27	0	0	25	0	14	1	29	1	1	35	1	2	0	0	0	32	0	1
XF:Z:CG12155	59	92	22	21	88	9	19	97	26	15	21	55	81	25	24	20	15	12	21	39	103	18	9	12	11	15	9	14	77	17	19	7	12	40	11	29	2	35	7	8	16	48	10	81	19	16	20	19
XF:Z:CG12158	165	150	478	443	83	134	152	57	344	314	295	49	61	523	247	231	123	341	289	250	130	404	138	146	128	316	180	204	91	183	216	183	153	28	101	52	115	39	207	72	373	778	183	63	468	172	260	215
XF:Z:CG12159	150	131	47	46	133	127	36	177	65	148	85	91	149	91	98	42	82	273	65	79	155	50	96	23	44	28	38	90	131	57	28	28	67	79	40	56	42	48	24	55	47	112	34	120	63	125	30	51
XF:Z:CG12163	606	713	796	718	721	766	586	877	1205	840	917	466	672	1119	1226	1001	746	1481	941	1233	716	749	539	481	409	579	491	687	626	700	600	486	419	295	276	323	409	263	263	353	680	1260	412	626	982	723	550	648
XF:Z:CG12164	0	0	1	1	1	0	0	1	0	0	1	1	2	1	2	1	2	1	1	1	1	1	1	0	0	0	1	1	1	2	0	3	0	0	1	0	2	0	3	0	2	3	0	1	0	0	0	0
XF:Z:CG12170	99	74	47	29	58	42	31	93	36	35	38	70	72	61	69	40	28	68	36	67	71	49	32	25	18	19	40	46	71	21	26	29	23	48	17	46	17	38	14	17	37	89	36	77	44	38	28	29
XF:Z:CG12171	127	222	226	182	215	273	182	243	273	216	406	157	207	379	389	191	192	338	212	429	231	149	147	184	113	140	189	199	206	139	129	170	111	101	52	129	73	83	57	96	266	456	149	175	370	258	157	177
XF:Z:CG12173	182	134	46	66	156	42	27	188	71	39	48	96	132	60	82	72	32	75	60	91	170	56	27	25	33	25	50	39	132	38	39	22	20	58	9	77	28	49	24	19	34	93	46	115	52	49	49	54
XF:Z:CG12177	273	146	80	53	239	54	54	218	78	54	54	161	231	95	102	79	44	116	77	82	119	68	22	57	30	42	56	49	109	46	60	42	15	52	24	105	25	102	29	37	50	160	70	167	88	56	55	59
XF:Z:CG12179	93	90	8	0	76	63	4	106	6	60	6	53	84	11	11	11	42	98	2	7	110	13	57	4	5	4	4	48	67	47	5	4	31	44	14	28	44	28	2	25	6	10	12	86	11	48	9	10
XF:Z:CG1218	236	151	19	9	157	20	11	173	21	10	11	94	150	20	32	21	14	39	16	14	157	16	12	18	8	11	13	18	124	13	13	13	8	61	5	71	10	51	8	7	16	42	20	132	24	17	18	8
XF:Z:CG12182	5	3	1	3	2	2	0	7	1	0	0	5	2	3	1	2	4	1	0	5	7	5	0	2	0	1	1	3	9	1	1	0	0	1	1	3	1	4	0	3	3	3	1	6	3	6	2	1
XF:Z:CG12184	0	3	0	0	2	34	0	0	1	41	1	0	0	0	2	1	29	71	1	1	2	1	24	1	0	0	0	30	0	23	0	1	12	2	10	0	18	0	0	21	2	0	0	1	0	33	1	0
XF:Z:CG12194	15	21	64	58	33	50	47	38	38	56	44	23	13	44	32	57	30	132	61	98	22	23	35	25	12	20	56	53	18	27	32	18	28	6	27	13	22	16	14	18	28	67	32	21	44	67	44	48
XF:Z:CG12200	6	6	0	0	8	0	0	4	0	0	0	1	6	2	0	0	0	0	0	0	4	0	0	0	0	1	0	0	8	1	0	0	1	2	1	1	0	3	0	0	0	0	0	2	0	0	0	1
XF:Z:CG12204	95	47	14	4	59	6	9	63	4	3	3	34	71	5	11	13	3	9	10	19	63	7	6	6	1	3	14	2	30	5	13	0	3	34	2	28	2	10	1	3	2	11	15	46	3	4	8	14
XF:Z:CG12206	10	9	1	0	3	6	1	3	0	6	0	1	6	1	2	0	4	10	2	0	10	0	8	0	1	0	0	6	5	2	1	0	2	4	1	4	2	2	0	4	3	0	0	2	0	6	0	1
XF:Z:CG12207	543	345	222	143	373	194	106	410	204	197	150	229	371	189	243	222	205	365	198	324	337	169	124	80	71	111	126	145	263	160	131	91	89	148	76	152	95	118	69	75	111	257	107	271	135	177	106	140
XF:Z:CG12209	0	2	0	0	2	75	0	0	1	59	1	0	0	1	2	1	45	117	1	0	0	0	57	3	0	0	0	51	1	50	0	0	34	0	24	1	28	0	0	23	0	4	1	0	2	69	1	1
XF:Z:CG12213	134	110	55	30	125	58	20	134	61	54	39	68	108	72	95	56	41	118	57	72	131	28	52	24	30	30	48	56	82	48	28	30	36	49	16	49	32	44	19	29	30	122	38	112	70	42	37	51
XF:Z:CG12219	141	99	12	4	86	15	10	117	11	15	12	69	79	17	14	14	12	32	18	18	113	12	15	10	13	19	20	12	59	14	6	10	8	38	4	48	6	37	8	3	11	29	16	81	17	11	10	19
XF:Z:CG12224	14	39	65	96	28	147	81	58	186	115	237	36	20	262	134	67	61	145	45	216	28	84	99	123	67	49	79	115	36	58	48	88	59	20	33	13	29	16	53	77	187	281	89	39	252	212	88	98
XF:Z:CG12229	2	2	2	1	2	172	1	1	7	211	4	0	0	2	2	0	194	495	0	0	0	0	137	5	0	1	4	181	0	146	0	3	102	0	66	3	103	2	1	92	0	8	0	0	3	186	1	1
XF:Z:CG12231	0	0	0	0	0	9	0	0	2	10	0	0	0	0	2	0	8	11	0	0	1	0	9	0	0	0	0	14	0	9	0	0	10	0	2	0	6	0	0	4	0	0	0	0	0	11	0	0
XF:Z:CG12236	195	139	26	15	88	14	14	142	22	17	21	100	141	35	40	31	17	26	12	64	201	33	14	11	12	26	17	15	127	20	26	19	14	73	3	74	13	55	6	6	33	49	27	163	18	19	21	42
XF:Z:CG12237	986	458	120	106	549	92	101	580	175	104	136	339	459	139	156	182	98	196	171	188	519	116	81	62	44	85	115	98	394	79	129	68	58	171	44	271	55	176	46	59	95	225	117	440	146	99	119	162
XF:Z:CG12239	42	20	62	36	19	75	40	29	169	95	143	7	21	192	160	75	54	145	102	70	14	62	62	53	94	75	35	67	17	60	40	75	34	10	39	9	40	15	39	43	118	228	36	18	144	58	46	47
XF:Z:CG12241	18	46	16	19	42	22	19	64	20	33	8	44	50	12	23	19	26	56	16	24	47	12	27	7	9	8	16	20	43	14	13	8	16	18	14	22	19	26	1	13	15	23	10	47	15	28	21	18
XF:Z:CG12253	35	59	8	1	60	10	6	61	7	7	4	40	40	5	8	4	4	19	10	9	65	6	8	1	3	3	2	3	53	1	4	3	5	23	1	28	1	17	1	1	2	5	9	59	5	3	5	10
XF:Z:CG12256	1	0	0	4	0	3	2	2	6	4	4	0	0	14	10	1	2	8	1	1	0	0	4	5	11	3	1	5	0	4	1	2	1	0	1	0	2	0	3	1	1	6	0	0	8	6	3	1
XF:Z:CG12259	94	54	17	21	83	11	11	68	14	19	9	57	77	24	26	12	19	40	18	44	57	24	14	9	11	12	14	16	65	17	13	11	12	36	4	35	7	17	5	9	20	35	11	61	20	14	8	15
XF:Z:CG12262	721	1031	966	855	870	597	521	1052	723	684	687	558	998	1177	973	828	362	1163	1157	1162	888	570	413	360	323	352	532	536	636	370	393	303	287	404	222	415	216	271	251	234	610	1386	496	714	705	559	511	571
XF:Z:CG12263	116	61	26	13	92	27	15	100	27	29	18	55	68	22	20	27	14	50	22	25	84	25	13	10	18	10	26	26	49	11	20	18	8	38	18	43	11	24	7	7	8	37	13	54	23	23	18	16
XF:Z:CG12264	323	148	151	104	138	119	93	169	127	118	177	120	207	215	237	177	127	222	131	240	132	108	102	85	67	97	102	109	152	96	85	91	59	73	39	110	50	70	52	54	123	304	95	121	158	114	84	97
XF:Z:CG12267	60	44	19	11	40	10	7	47	9	9	3	34	54	11	14	12	8	11	7	8	42	8	11	4	6	5	4	4	27	4	9	4	5	17	1	23	5	15	3	3	8	14	8	24	9	9	4	7
XF:Z:CG12268	7	7	11	17	5	84	13	5	45	109	59	7	8	113	108	17	66	186	28	20	9	15	58	86	51	31	12	70	4	91	16	57	50	2	30	8	45	5	17	54	43	92	15	3	68	86	19	12
XF:Z:CG12269	14	32	76	56	14	59	58	26	96	80	96	17	24	144	111	70	43	82	75	107	23	58	37	61	50	77	62	49	10	29	56	60	18	11	23	15	23	11	33	24	78	183	50	17	109	51	62	59
XF:Z:CG1227	73	81	37	22	86	12	13	89	29	17	21	64	87	16	26	30	20	33	31	36	80	26	17	7	8	11	16	11	91	15	25	7	8	30	9	42	8	20	10	11	13	42	21	82	19	13	22	16
XF:Z:CG12278	0	0	0	0	0	0	0	0	0	0	0	1	0	0	1	0	0	0	0	0	0	0	4	5	1	0	0	0	0	1	0	0	0	0	0	0	0	0	0	1	1	1	0	0	0	0	0	0
XF:Z:CG12279	114	108	28	40	68	68	42	107	42	60	38	67	105	60	42	47	42	114	50	78	108	43	35	26	18	20	47	57	79	36	33	15	28	40	22	49	25	43	16	22	33	96	35	96	36	57	31	33
XF:Z:CG12288	150	172	7	3	154	7	3	205	8	3	6	154	199	3	7	18	3	8	13	10	213	18	5	1	4	3	9	5	189	10	15	5	6	105	3	139	4	106	2	1	4	4	16	171	1	8	15	21
XF:Z:CG12289	0	0	0	1	0	62	0	1	0	65	1	0	0	0	4	2	55	133	0	0	1	0	39	1	0	1	1	50	0	54	0	1	31	0	17	0	34	0	2	20	1	1	0	0	0	53	1	0
XF:Z:CG12290	64	51	155	100	58	84	57	63	133	82	119	42	87	170	157	169	90	164	205	248	80	131	81	64	79	82	123	81	74	87	113	69	44	30	24	53	48	28	39	44	117	163	104	67	120	72	76	91
XF:Z:CG12299	156	129	7	2	124	6	7	122	16	8	9	70	109	11	17	5	9	13	10	11	142	12	8	4	3	12	1	11	93	9	7	1	8	62	4	55	6	42	2	6	5	10	11	127	4	15	9	12
XF:Z:CG12301	260	147	21	14	152	11	13	142	18	14	17	110	212	7	24	25	18	35	18	35	173	29	11	5	12	16	18	12	155	21	31	9	17	92	4	107	8	58	5	6	13	35	25	152	16	11	26	29
XF:Z:CG12304	299	270	134	91	379	79	87	372	101	90	60	231	357	102	115	164	74	165	114	218	263	92	66	60	47	55	72	66	259	71	103	50	51	132	34	206	58	133	33	39	74	128	94	278	88	81	83	84
XF:Z:CG12307	2	8	6	2	10	360	2	1	4	357	3	0	0	2	12	2	399	844	4	0	0	2	264	6	2	2	1	414	2	343	3	6	236	2	158	5	233	2	4	204	4	12	2	0	5	331	0	0
XF:Z:CG12309	1	5	1	1	5	171	0	0	4	196	5	1	0	2	2	0	197	390	0	1	0	1	121	2	0	3	1	142	0	126	0	2	93	0	59	2	76	3	4	83	2	4	0	0	0	172	0	1
XF:Z:CG1231	1	0	0	0	1	0	1	1	1	2	3	0	0	1	1	1	1	3	0	2	1	0	1	2	0	3	0	1	1	1	2	2	1	0	0	0	1	0	3	1	2	1	0	1	1	1	2	0
XF:Z:CG12310	11	9	26	18	8	110	8	7	22	72	38	5	4	32	45	17	58	165	15	11	4	11	138	22	9	19	9	116	6	104	4	12	55	1	36	1	67	5	5	64	24	48	11	3	31	142	11	7
XF:Z:CG12316	368	247	23	15	222	27	18	290	36	25	34	169	216	30	30	24	25	63	19	33	352	25	22	9	12	25	20	36	246	17	28	10	15	146	12	120	13	109	13	16	29	47	26	248	38	26	25	42
XF:Z:CG12320	41	19	6	4	16	4	6	32	4	3	4	19	25	9	4	12	4	7	5	11	19	6	4	0	3	5	12	7	19	3	8	1	2	7	4	11	1	5	3	2	4	10	3	20	8	8	3	4
XF:Z:CG12321	622	365	263	172	324	297	118	389	295	320	315	223	344	445	417	191	217	639	211	269	372	156	230	226	150	180	175	262	311	172	114	149	124	143	97	206	131	131	80	123	265	505	122	349	325	316	150	165
XF:Z:CG12325	57	109	11	6	110	6	8	97	10	12	5	70	84	10	13	30	11	10	21	21	104	19	7	5	1	6	9	14	94	9	17	6	3	49	3	49	4	47	2	4	10	10	12	80	6	4	20	22
XF:Z:CG1233	71	44	26	22	55	30	29	55	30	31	33	45	70	25	36	15	25	55	36	44	70	28	23	29	13	20	26	21	39	15	19	16	14	19	6	23	9	22	12	8	22	44	12	53	34	28	27	27
XF:Z:CG12333	140	83	19	20	92	31	11	109	29	36	25	46	72	40	34	25	20	66	26	27	89	27	25	13	14	18	20	26	53	23	16	15	14	32	6	38	16	29	6	13	27	49	15	80	21	32	26	17
XF:Z:CG12338	155	178	416	216	113	133	183	145	152	137	179	86	169	205	235	257	72	285	396	402	106	206	103	105	91	71	219	125	92	92	151	66	62	43	31	73	51	34	58	58	133	324	212	99	183	142	204	208
XF:Z:CG1234	251	187	36	21	112	24	23	154	28	31	11	131	247	43	46	53	38	55	40	48	237	34	29	23	9	15	33	26	172	35	30	12	15	77	4	107	14	72	15	15	22	46	22	165	31	22	35	27
XF:Z:CG12341	12	51	14	15	34	13	17	47	24	4	13	24	24	15	26	13	17	27	15	20	59	14	7	7	15	11	15	8	45	7	15	7	5	19	1	13	8	20	7	5	6	30	18	33	15	16	22	24
XF:Z:CG12343	178	167	75	61	194	106	50	226	76	109	49	107	173	72	94	64	95	235	96	129	196	51	86	26	31	37	56	87	127	65	61	39	49	66	36	80	53	82	27	36	47	129	38	158	51	96	49	60
XF:Z:CG12344	2	3	12	5	2	14	6	3	19	16	12	2	0	20	25	10	17	11	4	6	2	5	1	9	7	9	6	10	1	17	8	4	8	0	3	3	13	2	6	3	9	33	3	2	21	9	6	6
XF:Z:CG12347	0	1	0	1	0	22	0	0	0	30	0	0	0	1	2	1	24	61	0	0	0	0	23	0	0	0	0	17	0	28	0	0	11	0	9	0	14	0	0	21	0	1	0	1	0	36	0	1
XF:Z:CG12355	36	26	55	45	50	104	28	26	71	104	63	15	55	82	98	81	92	172	93	79	26	57	66	22	33	36	56	92	31	72	59	38	59	19	43	13	35	10	18	44	37	129	45	12	76	110	48	34
XF:Z:CG1236	130	133	43	39	179	50	22	148	39	40	28	112	157	54	54	47	39	94	43	59	128	44	28	28	18	26	38	34	121	32	30	26	21	68	12	88	26	51	11	19	25	65	37	146	34	35	35	35
XF:Z:CG12362	2	2	3	0	0	105	0	0	0	101	1	0	0	2	3	0	70	194	1	0	0	0	93	1	0	0	2	100	0	90	0	0	60	0	50	1	62	0	2	49	2	0	0	0	1	119	1	0
XF:Z:CG12374	3116	5550	23136	16683	9149	1738	11032	6711	2134	1783	3073	2880	9572	3559	4293	25036	1167	3093	29863	28849	6672	11450	1675	2182	1671	2067	17483	2346	6857	1896	17806	1432	1225	3134	738	3796	814	4733	1427	859	2363	6005	15294	7604	2222	1579	17550	20465
XF:Z:CG12375	113	97	121	90	111	66	90	109	100	60	103	81	133	162	126	79	61	141	102	142	139	78	54	117	44	46	64	87	116	66	68	49	50	51	32	51	42	56	32	38	99	199	72	102	103	66	76	59
XF:Z:CG12376	1	1	0	1	2	56	0	0	0	54	1	0	0	0	1	1	48	63	0	1	0	0	66	0	1	0	0	58	0	37	0	1	22	0	14	0	42	0	0	39	0	0	0	0	3	78	0	0
XF:Z:CG12379	66	21	23	13	30	12	8	34	19	10	13	15	33	18	19	14	20	29	6	22	19	15	12	9	3	9	18	11	27	6	9	5	7	16	3	17	9	9	5	10	8	20	11	7	16	14	5	7
XF:Z:CG12384	320	616	681	594	676	456	484	822	635	410	424	459	595	575	590	687	361	704	764	828	661	463	302	318	216	293	453	317	574	283	489	312	171	293	175	302	207	261	130	169	308	771	399	511	459	434	531	488
XF:Z:CG1239	97	207	12	11	194	7	11	230	14	5	16	119	174	17	12	16	9	19	18	18	174	13	10	6	8	6	12	9	136	9	9	5	2	84	6	104	5	54	4	2	5	10	18	164	14	8	16	9
XF:Z:CG12391	369	297	47	27	266	26	27	368	39	39	39	193	302	52	55	52	32	68	35	79	332	42	32	19	22	45	32	51	242	36	50	27	17	141	19	197	17	128	19	21	50	75	39	262	56	36	50	53
XF:Z:CG12393	133	127	62	36	134	23	30	125	48	44	44	92	135	50	69	56	42	88	59	61	109	43	41	41	20	29	38	38	99	36	35	18	23	43	22	57	13	45	13	16	29	87	35	105	50	50	40	35
XF:Z:CG12395	1	1	0	1	1	21	0	0	0	36	0	2	0	2	0	0	36	57	1	0	1	0	31	2	1	1	0	9	0	16	0	0	3	0	12	0	16	0	1	16	0	1	0	0	0	29	0	1
XF:Z:CG12398	33	60	0	1	81	1	0	96	1	0	0	56	89	0	2	4	0	1	2	3	79	0	1	0	0	1	0	0	93	1	1	0	0	40	0	97	0	35	3	0	0	0	2	54	2	3	1	0
XF:Z:CG12402	6	4	20	9	2	15	3	5	22	21	24	1	3	29	38	13	18	30	18	33	5	12	14	12	9	14	15	19	6	23	11	10	8	5	11	2	12	0	5	18	27	31	3	5	22	21	2	10
XF:Z:CG12404	167	122	55	87	158	83	73	171	99	77	67	94	151	86	84	103	82	149	89	101	150	68	53	41	36	44	51	80	132	79	69	47	46	65	27	79	37	73	18	27	42	107	53	117	72	67	57	55
XF:Z:CG12413	51	43	26	15	51	14	19	59	19	20	14	29	50	18	29	14	10	22	34	35	35	10	18	10	11	4	13	11	46	9	12	11	6	20	6	23	9	19	2	12	13	29	13	40	18	6	17	12
XF:Z:CG12420	0	0	2	4	0	2	0	0	1	1	0	0	0	0	1	0	0	1	0	1	0	0	0	0	0	1	0	0	0	0	0	0	0	0	0	0	0	0	0	0	0	0	0	0	0	0	0	0
XF:Z:CG12426	0	1	0	0	1	5	0	0	0	10	0	0	0	0	0	0	6	16	0	0	0	0	8	0	0	0	0	10	0	4	0	0	5	0	5	0	5	0	0	3	0	0	0	0	2	13	0	0
XF:Z:CG12428	309	164	117	124	195	71	64	168	222	94	93	99	145	146	141	236	132	172	127	164	213	161	65	87	52	91	113	69	124	88	172	106	41	64	26	78	66	68	27	40	64	178	78	113	116	72	73	95
XF:Z:CG12438	0	0	1	0	0	36	0	1	2	42	0	0	0	0	1	1	51	99	1	0	0	0	37	1	0	0	0	37	0	18	0	0	23	0	13	0	26	0	2	33	1	0	0	0	0	53	1	1
XF:Z:CG12439	0	0	0	0	0	6	0	0	0	6	0	0	0	1	0	0	5	31	0	0	0	0	5	0	0	0	0	5	0	3	0	0	5	0	5	0	2	0	0	2	0	0	0	0	0	7	0	0
XF:Z:CG12446	0	0	0	0	0	8	0	0	0	14	0	0	0	0	0	0	11	30	0	0	1	0	4	0	0	0	0	17	0	11	0	0	6	0	3	0	5	0	1	5	0	0	0	0	0	8	0	0
XF:Z:CG12448	1	5	1	1	1	81	0	0	3	84	1	0	0	1	2	2	71	161	0	0	0	0	60	1	0	1	0	60	0	65	1	0	37	0	26	0	42	0	3	35	0	0	0	0	3	72	0	0
XF:Z:CG1246	286	88	352	349	166	104	370	157	159	125	158	84	86	245	141	368	74	192	331	632	109	243	81	104	82	77	322	104	101	63	291	104	39	55	24	61	49	49	51	64	167	220	189	86	185	98	242	286
XF:Z:CG12464	4	3	1	1	1	99	0	0	2	114	0	1	0	0	0	0	121	264	0	0	1	0	60	2	0	2	1	87	0	99	0	3	65	0	59	0	64	1	3	59	1	3	0	0	3	120	0	0
XF:Z:CG12470	4	9	4	0	6	349	1	1	7	362	2	3	0	5	5	4	315	724	2	3	3	2	224	2	1	1	8	256	1	259	0	4	201	0	121	3	173	1	7	169	1	5	2	1	1	351	3	1
XF:Z:CG12477	0	1	0	0	0	9	0	0	1	11	0	0	0	0	0	0	7	18	0	0	0	0	5	0	0	0	0	7	0	5	0	0	8	0	9	0	2	0	0	10	0	0	0	0	0	9	0	0
XF:Z:CG12479	0	2	0	1	2	89	1	0	2	112	0	0	0	2	3	2	98	204	1	1	0	1	94	1	0	0	0	85	1	87	0	2	62	0	44	0	57	0	1	71	0	2	0	0	1	112	0	1
XF:Z:CG12480	0	0	0	0	0	0	0	0	0	0	0	0	0	0	0	0	0	0	0	0	0	0	0	0	0	0	0	0	0	0	0	0	0	1	0	0	0	0	0	0	0	0	0	0	0	0	0	0
XF:Z:CG12481	0	0	0	0	0	0	0	0	0	0	0	0	0	0	0	0	0	0	0	1	0	0	0	0	0	0	0	0	0	0	0	0	0	0	0	0	0	0	0	0	0	0	0	0	0	0	0	0
XF:Z:CG12483	3	2	4	3	2	2	1	1	2	6	5	1	0	1	3	5	3	9	2	4	2	5	1	3	2	2	1	1	2	2	6	0	1	0	1	0	0	0	2	0	2	7	1	2	1	2	4	2
XF:Z:CG12484	4	8	26	24	6	23	12	7	47	32	30	4	5	31	35	29	20	32	19	36	8	17	21	13	29	17	25	18	13	16	16	29	13	1	11	8	10	5	15	12	47	89	9	7	44	20	15	23
XF:Z:CG12490	1	0	1	3	0	0	2	1	0	0	0	0	1	0	0	2	0	0	2	5	1	2	0	0	0	0	1	0	2	0	1	0	0	0	0	2	0	0	0	0	1	1	1	0	0	0	0	1
XF:Z:CG12493	4	9	19	18	6	87	9	15	3	102	3	3	10	0	5	15	115	180	22	33	8	24	61	3	2	2	19	93	13	68	21	1	43	11	36	8	61	2	1	60	3	13	18	6	4	119	17	11
XF:Z:CG12496	0	0	0	0	0	0	0	0	0	0	0	0	0	0	0	0	0	0	0	0	0	0	0	0	0	0	0	0	0	0	0	0	0	0	0	0	1	0	0	0	0	0	0	0	0	0	0	0
XF:Z:CG12498	0	0	0	0	0	13	0	0	0	5	0	0	0	1	0	0	4	29	0	0	0	0	8	0	0	0	0	11	0	17	0	1	6	0	5	0	11	0	0	9	1	1	0	0	1	17	0	0
XF:Z:CG12499	691	306	31	13	306	15	20	354	37	18	14	223	424	30	44	34	26	46	52	58	379	31	23	18	13	25	33	20	307	33	30	15	14	168	8	171	9	149	9	15	23	72	45	295	34	17	29	43
XF:Z:CG12502	6	7	11	9	5	6	13	4	21	12	24	2	7	15	23	12	3	20	21	18	4	7	10	13	12	13	12	9	2	11	3	15	5	0	5	0	3	2	9	8	24	35	8	2	23	13	10	8
XF:Z:CG12506	1	6	1	0	7	145	0	0	3	163	4	1	0	1	0	3	120	326	1	0	0	0	98	2	0	1	1	125	1	104	0	0	86	0	80	3	103	0	2	102	3	2	0	0	1	142	1	0
XF:Z:CG12507	0	0	0	0	0	0	0	1	0	0	0	0	0	1	0	0	0	0	0	0	0	0	0	0	0	0	0	0	0	0	0	0	0	0	0	0	0	0	0	0	0	0	0	0	0	0	0	0
XF:Z:CG12511	0	3	0	1	0	27	0	1	0	38	1	0	1	0	1	0	32	95	0	0	0	0	30	0	0	0	0	44	0	30	0	0	19	0	17	0	22	0	0	35	0	0	0	0	0	40	0	0
XF:Z:CG12512	12	35	48	23	36	41	31	40	68	42	73	33	54	68	58	41	34	86	39	64	34	31	47	33	26	34	21	41	41	31	30	23	25	14	17	18	13	16	21	24	64	115	29	31	84	58	35	33
XF:Z:CG12516	2	1	0	0	4	44	0	0	1	64	0	0	0	0	1	0	52	134	1	0	0	2	52	2	0	0	0	58	1	43	0	1	33	0	19	1	20	1	1	20	1	2	0	0	0	46	0	0
XF:Z:CG12517	1	10	1	0	4	0	0	10	0	0	0	18	11	1	0	1	1	0	0	0	5	0	1	0	0	0	0	0	9	1	1	0	0	2	0	16	0	4	0	0	0	0	0	6	0	0	0	0
XF:Z:CG12519	4	3	0	0	3	0	0	6	0	2	0	2	2	0	1	2	2	2	2	0	4	0	1	0	0	0	0	1	1	0	0	0	0	2	1	0	3	3	0	0	0	0	0	5	0	1	1	1
XF:Z:CG12520	0	3	0	0	1	0	0	3	0	0	0	10	3	1	1	0	2	0	1	0	1	0	0	0	0	2	0	1	0	0	2	0	1	3	0	0	0	0	0	0	0	0	0	1	0	0	1	0
XF:Z:CG12521	0	1	1	0	2	73	0	1	0	99	0	0	0	1	1	0	71	151	1	0	0	0	63	3	0	0	0	59	0	56	0	0	22	0	29	0	35	2	0	45	0	1	0	0	0	65	0	0
XF:Z:CG12522	0	0	0	0	0	0	0	0	0	0	0	0	0	0	0	0	0	0	0	0	0	0	0	0	0	0	0	0	0	0	0	0	0	0	0	0	1	0	0	0	0	0	0	0	0	1	0	0
XF:Z:CG12523	0	0	0	0	0	0	0	1	0	0	0	0	0	0	0	0	0	0	0	0	0	0	0	0	0	0	0	0	0	0	0	0	0	0	0	0	0	0	0	0	0	0	0	0	0	0	0	0
XF:Z:CG12531	10	15	42	11	3	27	28	6	45	40	36	5	9	72	74	41	21	47	29	41	8	41	22	31	31	35	25	18	9	30	20	31	16	8	11	1	12	3	29	15	61	99	19	6	50	25	25	18
XF:Z:CG12535	3	3	2	1	0	63	1	1	4	64	1	1	0	4	1	2	42	114	5	3	2	1	44	0	1	1	0	62	1	46	1	3	31	0	28	0	46	0	0	26	1	2	0	3	0	51	1	1
XF:Z:CG12539	0	0	0	1	0	0	0	0	0	0	0	0	1	1	0	0	0	0	0	0	0	0	0	0	0	0	0	0	1	0	0	0	0	0	0	0	0	0	0	0	0	0	0	0	1	0	0	1
XF:Z:CG12540	0	0	0	0	0	0	0	0	0	0	0	0	0	0	0	1	0	0	0	0	0	0	0	0	0	0	0	0	0	0	0	0	0	0	0	0	0	1	0	0	0	0	0	0	0	0	0	0
XF:Z:CG12541	15	12	30	19	6	6	16	3	13	16	14	2	10	31	27	24	17	19	21	21	11	28	13	14	10	22	20	17	11	20	11	14	6	7	5	6	12	1	11	11	34	70	20	7	32	15	17	15
XF:Z:CG12547	112	139	32	46	170	37	24	201	48	48	35	104	163	52	72	48	35	75	42	71	172	42	23	23	19	38	45	34	115	37	34	22	28	75	16	67	12	51	19	27	39	87	30	154	68	44	41	43
XF:Z:CG12560	33	75	55	50	46	30	52	96	52	25	33	61	62	53	57	69	28	26	61	131	88	42	24	16	21	33	46	26	88	22	49	21	19	34	13	43	23	35	9	12	24	82	45	70	38	20	53	36
XF:Z:CG12567	58	214	35	34	144	28	31	233	33	36	33	170	211	35	50	46	29	37	34	59	197	30	19	22	19	22	27	28	162	30	33	16	18	110	20	98	26	85	16	17	36	63	30	168	37	31	45	47
XF:Z:CG12576	225	380	262	251	369	212	167	500	339	204	214	264	344	309	263	260	169	229	377	430	459	164	142	135	131	148	152	182	339	145	210	132	87	179	64	203	78	134	80	93	196	464	158	350	301	228	196	217
XF:Z:CG12581	84	88	102	81	69	88	63	88	123	113	101	68	65	151	147	93	91	148	106	138	62	109	60	50	63	85	87	76	75	63	78	68	43	37	34	38	34	41	41	51	82	202	57	59	131	90	86	83
XF:Z:CG12589	1	1	0	0	1	45	0	0	0	69	2	0	0	1	0	0	54	113	0	0	0	0	51	0	0	0	4	38	1	47	0	0	30	0	33	0	20	0	1	28	0	2	0	0	0	47	0	0
XF:Z:CG12590	0	0	0	0	0	0	0	0	0	0	0	0	0	0	0	0	0	2	0	0	0	0	0	0	0	0	0	0	0	1	0	0	0	0	0	0	0	0	0	1	0	0	0	0	0	0	0	0
XF:Z:CG12592	45	55	2	2	79	10	1	87	0	11	2	20	54	2	2	4	3	24	1	3	105	3	3	0	1	2	0	8	50	11	3	0	4	30	2	48	9	19	2	4	0	5	3	38	2	8	2	4
XF:Z:CG12594	4	2	8	7	5	8	9	3	9	4	11	1	4	19	16	7	7	20	10	9	4	8	6	7	8	5	6	8	2	7	6	11	4	2	2	3	3	2	8	3	15	27	4	2	13	8	5	6
XF:Z:CG12605	55	77	180	130	33	245	86	35	305	252	217	16	44	356	347	191	204	431	169	223	54	173	151	130	140	176	153	227	52	212	136	163	133	29	74	32	114	29	115	119	246	480	99	31	311	199	94	134
XF:Z:CG12607	0	0	0	0	1	0	0	1	0	0	0	0	0	1	1	0	0	0	0	0	0	0	0	0	0	0	0	0	0	0	0	0	0	0	0	0	0	0	0	0	0	1	0	0	0	0	0	0
XF:Z:CG12608	100	67	27	16	74	10	20	58	17	18	18	48	85	22	36	29	17	47	23	43	75	35	15	4	9	20	22	17	70	29	33	17	12	24	8	48	9	40	8	8	21	46	25	60	17	21	15	24
XF:Z:CG12609	1	0	0	0	0	38	0	0	2	47	1	0	0	1	1	1	26	78	0	0	0	0	28	1	0	0	0	27	0	20	1	0	14	0	8	0	20	0	1	19	0	0	0	0	1	30	0	0
XF:Z:CG12617	0	3	3	1	4	203	3	1	4	203	2	0	0	1	6	0	170	433	0	0	1	0	164	4	0	0	1	183	0	140	2	1	93	0	71	3	105	3	1	114	2	1	0	0	5	218	0	0
XF:Z:CG12620	0	8	0	0	5	146	1	0	4	157	1	0	0	5	2	1	143	344	0	0	0	1	149	5	2	1	4	119	0	139	0	1	84	0	59	2	110	0	2	88	0	4	0	0	0	176	0	2
XF:Z:CG12637	0	0	0	0	1	38	0	1	1	42	0	1	0	1	0	1	44	76	0	0	0	0	28	2	0	0	1	29	1	32	0	0	23	0	16	0	18	0	0	24	0	0	0	0	0	44	0	0
XF:Z:CG12643	1	16	15	16	5	23	22	16	25	15	32	14	6	35	37	24	4	30	34	47	11	5	20	14	14	13	25	29	12	5	26	17	11	7	7	2	4	2	12	13	29	72	13	13	33	22	20	27
XF:Z:CG12645	0	0	0	0	0	4	0	0	0	1	0	0	0	0	0	0	1	9	0	0	0	0	2	0	0	0	0	0	0	0	0	0	3	0	2	0	2	0	1	1	0	0	0	0	0	7	0	0
XF:Z:CG1265	120	136	160	136	126	105	119	181	147	108	109	92	112	177	181	159	94	173	165	230	118	122	61	88	68	89	129	110	111	85	127	94	56	55	33	73	50	56	46	62	123	336	106	104	158	102	135	107
XF:Z:CG12655	0	0	0	1	0	3	0	0	2	1	4	1	0	1	1	1	0	1	0	1	0	1	0	0	0	1	1	3	0	1	1	0	2	0	0	1	0	0	0	1	1	4	0	0	4	2	1	2
XF:Z:CG12659	23	45	0	5	28	7	2	61	3	7	0	26	39	2	6	5	0	9	2	3	50	7	1	1	3	0	9	6	45	3	1	2	4	23	4	19	5	16	3	1	0	5	8	49	3	8	7	3
XF:Z:CG12661	0	0	0	0	0	7	0	0	0	14	0	0	0	0	0	0	4	19	0	0	0	0	4	0	0	0	0	7	0	4	0	0	5	0	3	0	1	0	0	5	0	0	0	0	0	10	0	0
XF:Z:CG12662	0	0	0	0	0	0	1	0	0	0	0	0	0	0	0	0	0	0	0	0	0	0	0	0	0	0	0	0	0	0	1	0	0	0	0	0	0	0	0	0	0	0	0	0	0	0	0	0
XF:Z:CG12672	3	1	3	3	2	4	4	1	17	5	4	3	1	11	10	5	1	9	4	6	2	6	2	2	5	2	4	8	0	6	3	4	5	0	2	4	2	0	3	2	8	17	2	2	8	4	3	2
XF:Z:CG12674	0	1	0	1	2	28	0	0	0	33	1	0	1	0	1	0	36	65	0	0	0	0	42	2	0	0	2	33	0	22	0	0	23	0	15	0	13	0	0	15	0	3	0	0	0	46	0	0
XF:Z:CG12679	0	0	2	0	3	146	0	1	1	136	2	0	1	0	3	0	131	294	2	1	0	0	80	0	0	2	3	116	1	90	1	2	64	0	52	1	75	2	0	65	2	2	0	0	1	113	2	0
XF:Z:CG12680	0	0	0	0	0	9	0	0	1	16	0	0	0	1	0	0	6	27	0	0	0	0	5	0	0	0	0	8	0	7	0	0	8	0	6	0	6	0	0	3	0	0	0	0	0	13	0	0
XF:Z:CG12681	0	2	0	2	0	50	0	0	1	58	0	1	0	3	0	0	40	84	0	0	0	0	32	2	0	1	1	41	0	44	0	1	36	0	22	1	42	2	2	21	0	1	0	0	1	38	0	0
XF:Z:CG12682	0	1	0	0	1	25	0	0	0	27	0	0	0	0	0	0	24	66	0	0	0	0	21	1	0	0	0	29	0	15	0	1	9	0	15	0	14	0	0	10	0	0	0	0	0	16	1	0
XF:Z:CG12684	1	1	0	0	0	84	0	0	1	98	1	0	0	0	0	0	78	147	1	0	0	0	44	3	0	1	0	53	0	37	0	1	29	0	31	0	43	0	1	29	0	1	0	0	1	85	0	0
XF:Z:CG12688	1	0	0	0	0	0	0	0	0	0	0	1	0	0	0	0	1	0	0	0	0	0	0	0	0	0	0	0	2	0	0	0	0	1	0	2	0	0	0	0	0	0	0	0	0	2	0	0
XF:Z:CG12689	2	3	2	0	1	100	0	1	1	129	3	0	0	2	3	1	78	225	1	0	0	0	70	2	0	1	1	89	0	73	1	2	70	0	51	4	64	0	3	55	1	3	0	0	1	116	2	0
XF:Z:CG12691	1	0	0	0	0	30	0	0	1	46	0	0	0	2	0	0	43	78	0	0	1	0	26	2	1	0	0	31	0	30	0	0	26	0	9	1	16	1	0	14	0	0	0	0	0	43	0	1
XF:Z:CG12692	2	2	0	0	1	63	0	0	0	52	1	0	0	0	3	1	68	106	0	0	0	0	30	0	0	0	2	59	0	36	0	1	29	0	25	2	27	0	2	26	0	0	0	0	1	43	1	1
XF:Z:CG12693	0	1	1	1	1	76	0	0	2	74	1	0	0	1	2	0	56	171	0	0	0	0	44	1	0	0	1	65	0	40	0	0	31	0	32	0	50	1	1	28	0	0	0	0	1	71	0	2
XF:Z:CG12698	1	0	0	0	0	31	0	0	4	45	1	0	0	0	1	0	27	64	1	0	0	0	22	3	0	0	0	28	0	15	0	0	15	1	17	0	22	2	0	13	0	0	1	0	1	34	0	0
XF:Z:CG12699	5	29	13	12	21	1428	1	6	45	1484	23	3	0	24	25	7	1242	3019	10	2	3	9	894	28	5	5	14	1247	4	955	4	19	588	0	450	22	722	9	20	683	10	33	1	1	13	1340	2	5
XF:Z:CG12702	58	57	0	1	54	9	1	61	3	17	1	34	54	1	0	0	12	19	1	0	64	1	8	1	2	0	1	9	38	10	1	0	1	21	8	14	4	23	1	6	0	4	1	44	0	8	4	2
XF:Z:CG12708	1	0	0	0	0	0	0	2	0	0	0	0	0	0	0	0	0	0	0	1	2	0	0	1	0	1	0	0	1	1	0	0	0	0	0	0	0	0	0	0	0	0	0	0	0	0	0	0
XF:Z:CG1271	37	34	41	35	36	45	39	33	42	54	56	28	40	64	71	39	28	108	46	70	43	26	42	36	32	21	36	38	30	32	16	12	22	16	17	18	22	18	20	23	47	98	23	45	56	56	30	41
XF:Z:CG12713	7	24	0	1	23	7	0	26	2	1	1	14	9	0	1	0	6	8	1	0	23	1	6	1	1	0	1	3	14	7	1	2	2	9	3	8	2	9	0	3	1	4	3	19	1	6	5	3
XF:Z:CG12716	6	34	0	0	22	3	0	39	1	1	0	38	39	0	2	3	0	0	0	0	28	0	0	0	0	1	0	0	25	0	2	0	0	13	0	13	0	24	1	0	0	0	2	36	0	0	0	2
XF:Z:CG12717	39	106	5	6	96	5	5	86	9	6	7	67	68	11	13	15	8	10	5	11	108	13	13	10	2	12	9	16	96	6	12	4	4	47	4	49	5	32	3	8	8	17	11	95	13	9	14	19
XF:Z:CG12721	168	86	5	0	95	2	0	130	0	0	1	64	86	0	5	2	0	2	0	5	73	2	1	0	1	2	1	1	55	0	4	0	1	45	0	52	2	31	0	0	1	2	7	101	2	1	2	12
XF:Z:CG12723	0	0	0	0	0	0	0	0	0	0	3	0	0	0	0	0	0	0	0	0	0	0	0	0	0	0	0	0	0	0	0	0	0	0	0	0	0	0	0	0	0	0	0	1	0	0	0	0
XF:Z:CG12725	0	0	0	0	0	1	0	0	0	9	0	0	0	0	0	0	9	14	0	0	0	0	10	0	0	0	0	3	0	8	0	1	3	0	2	0	7	0	1	4	0	1	0	0	0	5	0	0
XF:Z:CG12728	86	123	18	12	129	25	8	141	29	27	28	82	141	20	31	22	29	44	11	22	147	14	19	9	14	13	16	18	124	31	16	16	12	84	10	70	11	71	6	11	15	33	20	130	21	26	11	20
XF:Z:CG12729	0	0	0	0	0	10	0	0	0	12	0	0	0	1	0	0	17	28	0	0	0	0	7	0	0	0	0	15	0	17	0	0	5	0	6	0	9	0	0	10	0	1	0	0	0	22	0	0
XF:Z:CG1273	1	2	0	2	0	0	0	0	0	0	0	0	0	0	1	0	0	0	0	1	3	0	1	0	0	0	0	0	0	1	0	0	0	0	0	0	2	1	0	0	0	1	0	1	0	0	4	0
XF:Z:CG12730	30	36	110	56	30	49	47	23	78	51	79	27	37	77	96	63	41	109	70	144	25	49	31	42	38	43	58	48	32	55	51	50	32	18	30	27	19	17	20	24	49	115	45	26	73	46	63	51
XF:Z:CG12736	195	123	75	57	157	135	40	175	71	182	64	114	150	82	76	64	140	355	73	103	127	55	88	27	21	40	50	160	124	102	51	32	73	56	51	84	79	53	25	75	44	101	37	112	73	164	37	51
XF:Z:CG12744	232	161	5	8	169	14	7	171	2	10	8	129	186	6	8	9	12	42	7	18	145	14	9	9	1	5	7	10	163	13	10	1	9	59	4	97	9	109	2	11	5	9	9	136	5	9	4	13
XF:Z:CG12746	76	70	104	102	82	89	65	95	117	74	109	48	76	156	156	122	74	217	124	144	77	98	69	77	65	53	93	72	76	63	107	48	36	38	41	59	45	43	35	39	98	186	81	62	115	93	87	106
XF:Z:CG1275	9	113	72	53	14	63	84	77	57	89	97	85	78	60	105	66	63	10	35	89	51	9	28	52	23	68	47	96	73	52	38	41	43	21	35	28	42	56	31	44	69	204	63	48	89	87	65	84
XF:Z:CG12766	8	10	18	25	9	38	37	16	39	17	54	14	3	50	37	19	18	43	20	105	8	30	31	37	20	16	21	11	12	7	12	17	13	6	5	4	7	5	15	8	42	66	16	14	62	32	27	34
XF:Z:CG12768	2	2	9	3	6	7	4	2	12	10	10	3	3	10	18	7	2	13	7	10	2	10	2	6	3	3	8	3	1	6	4	1	3	0	1	1	2	0	4	1	6	21	3	1	7	4	3	3
XF:Z:CG12769	11	29	17	10	24	16	8	26	32	14	19	15	25	21	29	14	12	14	23	31	27	16	17	11	15	17	8	12	29	8	8	8	5	11	6	16	4	10	6	5	13	35	13	24	18	13	8	7
XF:Z:CG12772	94	63	32	20	62	27	14	89	33	22	33	41	89	37	45	24	22	39	26	41	69	21	17	10	8	17	17	24	47	14	23	17	16	25	8	30	11	20	8	14	21	45	20	48	29	14	15	22
XF:Z:CG12773	156	151	59	61	177	46	45	183	73	36	47	93	172	59	68	102	40	82	90	112	175	84	30	31	26	37	60	28	136	36	77	43	27	64	14	60	36	60	16	29	35	89	46	135	44	38	67	78
XF:Z:CG12780	8	36	140	97	29	72	76	30	143	87	121	24	40	190	147	180	75	142	121	120	20	123	77	119	72	94	92	83	36	66	105	83	38	19	21	10	44	14	40	46	110	274	53	19	124	81	78	70
XF:Z:CG12782	0	1	0	0	3	36	0	1	0	42	0	0	0	1	0	0	19	62	0	0	0	0	18	1	0	0	0	37	1	21	0	1	16	0	10	1	13	0	0	19	1	0	0	2	2	40	0	0
XF:Z:CG12783	0	1	0	0	1	25	0	0	1	13	0	0	0	0	2	0	12	46	0	0	0	1	9	1	0	0	0	11	0	14	0	0	5	0	8	0	13	0	0	5	0	2	0	0	3	21	1	0
XF:Z:CG12784	3	1	0	1	1	83	0	1	0	98	0	0	0	4	3	0	77	71	0	0	0	2	46	1	1	0	1	102	1	54	0	2	43	0	41	0	44	0	1	47	0	1	0	0	2	82	0	0
XF:Z:CG12795	587	428	53	50	431	93	56	433	74	81	68	236	346	85	84	80	84	190	68	98	374	55	61	31	33	42	37	83	256	47	50	31	44	153	32	209	48	119	24	36	61	112	60	335	83	99	65	74
XF:Z:CG12796	0	1	0	0	0	0	0	1	1	2	1	1	0	5	2	4	0	0	0	1	0	0	0	0	0	0	1	1	1	0	1	0	1	0	0	0	0	0	0	0	0	5	1	0	0	0	0	1
XF:Z:CG12811	533	304	184	162	306	144	150	327	140	142	164	223	336	205	227	156	109	277	172	287	296	128	100	130	77	100	158	155	270	92	123	78	73	128	38	177	45	113	57	68	168	297	128	249	174	135	129	140
XF:Z:CG12814	11	20	61	37	17	40	28	16	50	46	44	7	17	48	57	36	43	48	49	66	22	26	33	24	22	28	29	46	9	35	40	20	23	10	22	11	22	8	14	25	29	104	26	20	59	37	44	33
XF:Z:CG12817	1	4	9	6	0	20	3	0	12	23	11	1	5	22	18	7	20	44	6	6	4	5	13	5	7	7	8	24	2	13	4	6	9	2	9	3	11	0	4	5	6	20	3	1	12	15	4	6
XF:Z:CG12818	45	35	8	6	49	13	9	43	12	15	12	32	46	14	20	10	7	22	11	24	45	12	10	11	8	9	7	12	27	18	12	1	6	14	9	27	11	15	1	12	11	21	4	57	10	17	12	12
XF:Z:CG12822	296	173	125	92	206	102	83	213	137	103	115	121	176	166	143	108	61	195	138	114	201	91	71	90	58	78	82	92	129	59	98	67	30	79	26	109	44	81	56	53	103	185	54	146	137	106	73	87
XF:Z:CG12824	21	37	147	92	26	37	120	46	70	33	52	39	40	104	82	94	38	73	125	193	27	64	33	63	20	41	86	36	38	30	68	43	26	25	23	22	18	16	13	24	46	117	60	28	90	43	77	104
XF:Z:CG12825	249	191	627	554	180	304	418	252	539	248	456	168	213	586	672	718	266	561	675	1399	191	593	225	220	189	277	568	248	254	261	535	283	164	113	129	131	148	91	167	145	337	892	425	169	486	280	497	614
XF:Z:CG12826	2	1	2	3	1	0	1	4	1	3	3	1	1	2	3	8	3	4	1	5	0	2	1	0	0	2	0	2	3	0	0	2	0	0	3	0	0	0	0	2	2	2	0	1	2	3	5	0
XF:Z:CG12828	0	4	1	0	5	141	1	1	8	145	1	0	0	5	3	0	128	335	0	1	1	1	132	1	0	7	1	141	0	82	0	5	74	0	84	2	78	0	2	62	11	2	1	1	3	142	4	0
XF:Z:CG12831	0	2	0	0	2	44	0	1	0	56	1	0	1	1	4	0	46	124	2	0	1	1	37	1	0	0	0	55	2	37	0	0	21	1	11	0	32	0	0	23	1	1	0	0	0	48	0	0
XF:Z:CG12836	0	0	4	2	0	4	0	1	0	2	1	0	0	5	2	2	2	0	1	1	0	0	1	0	0	3	0	0	2	2	0	1	2	1	0	0	2	0	0	0	3	3	1	0	1	2	1	0
XF:Z:CG12848	275	166	96	60	181	45	44	179	60	50	66	134	199	82	82	100	43	111	94	94	191	91	32	44	25	48	78	58	152	33	70	32	26	77	25	103	33	68	29	30	58	142	79	186	63	78	65	68
XF:Z:CG12851	5	17	29	28	11	42	12	7	63	43	48	4	15	67	60	25	30	83	30	22	6	12	22	18	20	18	15	36	5	27	15	22	10	1	12	5	19	2	13	10	44	60	16	6	58	39	11	16
XF:Z:CG12853	8	8	4	3	19	835	7	2	21	827	11	1	3	12	21	5	845	1875	7	5	2	10	564	12	0	5	11	664	3	774	1	7	544	1	308	16	452	8	13	390	3	6	0	0	10	718	4	4
XF:Z:CG12857	0	0	1	1	0	9	0	4	0	26	1	0	0	1	1	3	25	18	1	2	1	0	13	2	2	0	1	37	0	16	2	0	6	0	23	1	14	0	1	8	0	3	1	0	0	24	0	0
XF:Z:CG12858	37	19	46	36	36	38	34	25	177	58	80	6	20	131	116	85	64	89	66	86	12	86	23	26	39	87	57	45	17	58	56	64	43	5	20	10	35	13	32	28	67	205	31	14	93	42	35	45
XF:Z:CG12860	20	34	11	6	27	1433	1	5	29	1620	12	4	1	16	45	5	1430	3135	9	4	2	8	1091	23	6	5	21	1364	8	1144	3	15	810	0	605	8	885	8	17	829	5	25	2	3	13	1473	6	5
XF:Z:CG12861	13	23	18	3	28	1491	4	6	33	1523	8	3	2	17	36	9	1252	3367	9	7	4	14	1051	13	4	3	14	1244	6	879	2	22	628	0	609	16	777	10	14	738	4	14	0	1	12	1443	2	2
XF:Z:CG12863	59	40	8	7	29	9	4	52	8	6	1	25	48	7	9	8	2	8	4	13	38	3	6	2	1	1	6	3	32	4	3	1	5	19	0	19	5	11	1	3	1	11	2	38	8	4	10	3
XF:Z:CG12866	0	0	1	0	1	23	0	0	2	27	0	0	0	0	0	0	28	42	0	0	0	0	18	0	1	0	0	17	0	18	0	0	14	0	11	0	22	0	0	8	0	0	0	0	2	26	0	0
XF:Z:CG12868	57	62	75	57	62	61	36	68	186	67	66	61	78	110	141	103	92	144	81	121	67	62	61	57	42	56	53	43	57	57	43	49	52	31	18	37	39	22	29	37	83	158	42	63	92	68	67	64
XF:Z:CG12869	1	1	1	1	2	3	1	0	0	2	1	0	1	1	2	1	1	3	0	0	1	1	2	1	0	0	0	1	0	2	0	1	0	1	0	1	1	0	1	2	0	5	0	0	2	3	1	0
XF:Z:CG1287	1	1	3	0	2	92	1	1	1	98	0	0	0	1	3	1	75	141	1	0	0	0	72	2	0	1	1	82	0	87	0	0	36	0	27	0	48	2	1	38	0	0	0	0	0	81	0	0
XF:Z:CG12877	327	159	28	24	180	22	23	184	37	26	27	117	178	37	40	32	34	60	30	33	181	27	27	14	13	20	34	36	133	35	24	20	18	76	14	82	13	63	15	13	27	73	29	156	23	35	34	40
XF:Z:CG1288	2	11	2	3	6	304	0	0	4	323	5	2	1	5	3	2	336	577	4	1	2	1	223	3	0	2	4	281	3	243	0	5	170	0	115	4	156	2	3	171	1	9	0	0	4	320	3	0
XF:Z:CG12880	57	47	2	4	54	8	3	54	5	6	4	28	57	1	4	4	11	14	0	14	27	11	3	0	0	2	0	6	29	6	3	5	4	15	3	25	2	21	1	2	3	3	5	41	3	6	3	7
XF:Z:CG12883	189	95	30	27	118	23	14	142	29	23	20	49	96	17	25	29	21	37	29	35	106	24	9	4	9	11	20	12	79	8	20	7	8	54	7	60	8	37	4	8	6	32	29	96	17	11	16	22
XF:Z:CG12885	1	0	3	0	1	1	1	1	6	4	1	0	1	4	1	0	0	5	0	2	0	3	1	3	2	4	0	0	1	4	0	1	1	0	1	0	0	1	3	0	5	6	2	1	1	3	3	0
XF:Z:CG12895	59	100	84	54	96	60	47	122	75	47	67	60	101	89	108	73	35	87	61	102	118	33	52	53	44	41	57	44	71	49	47	32	27	60	26	63	21	32	28	30	60	148	56	90	89	46	67	57
XF:Z:CG12896	10	41	68	46	33	124	40	30	69	149	132	23	34	155	109	35	36	114	53	81	29	43	61	62	61	49	51	87	37	40	37	47	40	23	42	21	30	19	28	69	111	208	42	38	129	132	44	51
XF:Z:CG12907	4	8	3	0	1	438	3	2	9	497	4	1	0	8	9	3	394	944	1	0	0	3	327	6	1	1	6	411	0	365	5	3	223	0	191	8	255	2	6	203	1	8	0	0	6	478	1	1
XF:Z:CG12909	193	138	13	3	147	15	6	162	14	7	5	118	168	7	15	14	9	21	20	16	133	23	10	4	6	9	7	8	114	12	9	1	7	55	5	84	6	47	5	4	9	10	20	107	5	17	14	15
XF:Z:CG1291	107	84	59	58	129	72	39	151	119	75	47	90	95	68	66	119	102	152	82	114	97	86	47	24	20	52	46	68	92	66	106	71	27	34	28	55	57	46	15	26	41	84	52	86	60	78	53	55
XF:Z:CG12910	31	21	23	17	21	11	11	19	9	6	15	12	26	14	14	17	5	18	28	25	14	19	9	12	2	8	5	9	12	7	12	4	4	5	3	4	4	6	7	3	8	28	11	12	10	7	10	9
XF:Z:CG12911	0	0	0	0	0	2	0	0	0	1	0	0	0	0	0	0	1	1	0	0	0	0	0	0	0	1	0	0	0	0	0	0	1	0	0	0	0	0	0	0	0	0	0	0	0	1	0	0
XF:Z:CG12913	3	0	3	2	2	6	2	1	7	16	5	0	1	11	7	3	11	20	1	5	1	5	4	2	2	1	3	9	1	7	1	6	1	1	2	1	2	1	2	2	6	10	3	3	5	5	3	1
XF:Z:CG12914	0	0	0	0	0	4	0	0	0	4	0	0	0	0	0	0	3	5	0	0	0	0	6	0	0	0	0	1	0	3	0	0	3	0	1	0	2	0	0	4	0	0	0	0	0	2	0	0
XF:Z:CG12917	0	0	0	0	0	18	0	0	0	14	0	0	0	0	0	1	17	43	0	1	1	1	18	0	0	1	2	25	1	11	0	0	9	0	11	0	10	0	1	6	1	0	0	0	0	17	0	0
XF:Z:CG12920	0	0	0	0	0	0	1	0	0	1	0	0	0	0	0	0	0	0	0	0	1	0	0	1	0	0	0	0	0	0	0	0	0	2	0	0	0	0	0	0	0	0	0	0	0	0	0	0
XF:Z:CG12923	0	1	0	0	2	44	0	0	0	38	0	1	0	0	3	0	39	89	0	0	0	0	20	1	0	0	1	35	0	29	0	0	21	0	10	0	17	0	1	21	0	2	0	0	0	37	0	0
XF:Z:CG12926	18	13	41	37	26	59	32	17	56	57	52	15	17	55	75	42	50	102	40	54	10	23	52	23	23	20	29	56	18	46	31	32	35	9	28	11	30	7	12	32	33	81	22	10	37	68	39	30
XF:Z:CG12929	40	34	11	7	30	9	16	39	11	19	10	15	31	20	19	15	9	30	13	28	29	13	4	12	12	6	13	12	17	11	14	12	13	14	5	15	4	8	5	13	14	28	19	22	11	12	10	15
XF:Z:CG12934	1	1	1	1	0	2	2	1	2	0	2	0	1	2	1	1	0	5	5	7	1	3	0	0	2	1	3	2	1	1	0	1	0	0	1	0	0	0	0	0	1	0	0	1	0	0	0	4
XF:Z:CG12935	98	89	21	16	108	20	11	106	18	18	11	95	109	22	28	16	19	50	22	36	104	23	19	12	9	12	22	23	94	16	18	10	7	39	16	49	9	44	10	12	20	42	21	76	28	25	12	18
XF:Z:CG12942	213	108	6	4	119	12	1	106	9	4	7	79	107	7	10	5	6	17	16	7	100	7	4	2	2	3	7	5	82	6	7	1	3	48	3	40	3	43	0	0	4	12	6	102	16	11	11	13
XF:Z:CG12945	217	246	91	69	148	75	70	272	97	59	81	214	240	103	99	101	59	92	57	125	297	57	46	43	41	61	61	49	204	59	59	51	28	138	31	117	43	121	19	30	76	151	68	234	102	65	92	68
XF:Z:CG12947	11	14	6	4	12	5	0	7	3	4	5	6	14	3	8	3	1	4	3	6	8	2	3	4	2	4	3	3	6	7	3	1	1	3	5	5	4	6	0	2	5	5	1	10	5	4	4	4
XF:Z:CG12948	181	79	12	9	109	15	8	100	12	12	14	62	84	22	17	7	19	38	13	17	64	12	13	6	6	17	16	17	53	12	12	7	11	36	6	30	3	30	1	9	9	28	7	70	13	13	13	19
XF:Z:CG12950	1	2	7	9	2	43	6	3	18	36	11	0	1	7	29	8	30	70	11	8	7	8	27	16	12	12	10	32	1	31	8	13	21	3	13	5	20	3	8	18	17	43	3	1	12	40	3	8
XF:Z:CG12951	0	0	0	0	0	2	0	1	0	0	0	0	0	0	0	0	0	1	0	0	0	0	0	0	0	0	1	0	0	0	0	0	0	0	0	0	0	0	1	0	0	0	0	0	1	0	0	0
XF:Z:CG12963	57	105	394	376	126	259	314	190	276	231	257	109	157	327	271	357	189	381	357	726	118	207	163	124	114	145	270	186	117	155	229	108	78	45	73	66	121	39	65	116	206	312	204	98	252	257	268	338
XF:Z:CG12964	0	0	0	0	0	0	0	0	0	1	0	0	0	0	0	0	0	2	0	0	0	0	1	0	0	0	0	4	0	2	0	0	0	0	1	0	1	0	0	0	0	1	0	0	0	0	0	0
XF:Z:CG12970	0	0	0	1	0	0	1	0	0	1	0	0	0	1	0	1	1	0	0	1	0	0	0	1	0	0	0	0	0	0	2	0	0	0	0	1	0	0	0	0	0	0	0	0	0	0	0	0
XF:Z:CG12971	0	0	0	0	1	1	0	3	0	0	1	0	4	1	2	0	1	4	0	0	0	0	0	0	0	0	1	0	2	0	1	0	0	0	0	1	0	1	0	0	0	1	0	0	3	0	0	0
XF:Z:CG12974	59	39	179	149	52	42	101	46	73	52	66	33	44	99	90	150	30	71	163	210	51	105	32	53	29	52	94	42	34	34	130	42	17	20	17	33	24	28	19	17	64	137	88	35	90	36	117	138
XF:Z:CG12975	93	130	35	27	94	23	26	117	32	28	27	94	131	28	32	31	23	56	26	52	123	29	13	7	11	24	18	23	104	12	35	12	7	59	12	72	20	60	14	10	28	53	25	93	28	21	23	26
XF:Z:CG12983	0	10	0	0	1	100	1	1	6	152	2	0	1	3	1	0	126	290	0	1	0	1	95	3	0	1	1	128	1	123	0	2	72	0	57	3	88	2	2	93	0	2	0	0	4	154	0	0
XF:Z:CG12984	0	1	0	0	1	10	0	0	1	5	0	0	1	0	0	0	5	10	1	0	0	1	5	0	0	0	0	6	0	5	0	0	3	1	2	0	6	0	0	4	0	0	0	0	0	7	0	0
XF:Z:CG12985	0	1	1	0	0	8	1	0	1	7	1	0	0	0	0	1	3	14	2	0	1	0	2	2	0	0	2	5	0	6	0	0	1	0	1	0	9	0	0	5	0	1	0	1	1	4	1	3
XF:Z:CG12986	0	0	0	2	0	0	0	0	0	1	1	0	0	0	2	0	0	2	0	1	0	0	1	0	0	1	0	2	0	0	0	0	1	0	0	0	1	0	1	0	0	0	0	0	1	1	0	1
XF:Z:CG1299	40	37	108	109	53	86	65	67	127	94	87	40	52	118	121	122	78	161	116	144	51	111	56	35	45	74	89	79	40	85	75	72	56	26	34	27	68	19	25	47	71	147	62	36	119	85	78	75
XF:Z:CG12990	0	3	11	8	2	99	0	0	39	116	58	0	1	82	105	2	72	186	2	3	0	8	78	44	41	35	0	91	0	41	3	42	48	0	41	2	49	1	21	57	61	109	3	1	75	118	6	1
XF:Z:CG12991	97	89	129	72	43	77	84	75	111	111	83	44	70	204	168	94	63	150	98	161	72	98	76	65	72	79	99	104	53	94	88	70	57	27	35	50	59	41	46	67	177	252	65	57	174	77	77	74
XF:Z:CG12992	3	4	4	1	0	47	1	0	2	82	3	0	2	5	8	1	49	136	2	1	2	1	42	7	4	1	3	57	5	58	1	1	35	0	30	0	38	2	3	37	2	10	1	1	6	55	0	2
XF:Z:CG12994	1	2	0	5	0	4	0	1	5	2	2	1	1	6	8	3	2	1	2	5	1	1	2	4	2	1	2	4	1	3	2	3	1	0	1	4	2	1	4	1	4	12	0	2	1	1	0	0
XF:Z:CG12995	0	0	1	0	0	0	0	0	0	0	2	1	0	0	0	1	0	0	0	0	0	0	0	1	0	0	0	0	1	0	0	0	0	0	0	0	0	0	0	0	0	0	0	0	1	2	1	0
XF:Z:CG12998	8	43	74	53	47	3	48	30	0	4	0	13	33	1	2	71	0	3	102	76	19	67	0	0	0	0	59	1	25	2	52	0	0	9	1	15	0	23	0	2	1	0	91	10	1	2	54	48
XF:Z:CG13000	0	1	0	0	1	0	0	1	0	0	0	0	0	0	0	0	0	0	0	0	0	0	0	0	0	0	0	0	0	0	0	0	0	0	0	1	0	0	0	0	0	0	0	0	0	0	0	0
XF:Z:CG13001	26	37	9	2	18	1	8	24	4	5	9	18	23	5	2	8	7	6	3	10	45	2	3	4	6	5	6	7	22	4	7	3	2	15	1	14	2	9	4	1	5	6	3	38	3	1	8	8
XF:Z:CG13002	0	1	0	0	0	0	0	0	0	0	0	0	0	0	0	0	0	0	0	0	0	0	0	0	0	0	0	0	0	0	0	0	0	0	0	0	0	0	0	0	0	0	0	0	1	0	0	0
XF:Z:CG13003	3	11	13	8	3	12	11	6	20	12	9	4	7	39	25	13	8	9	11	19	12	9	6	11	20	18	12	21	5	18	12	7	15	3	4	1	4	4	3	8	27	54	7	9	22	15	7	10
XF:Z:CG13004	119	107	69	30	108	88	27	114	104	79	50	88	140	55	92	67	86	162	53	65	131	60	84	40	37	62	35	57	100	85	50	57	38	58	33	71	49	51	20	44	61	135	32	97	78	92	41	45
XF:Z:CG13005	214	99	11	2	124	10	5	131	7	10	5	90	146	16	11	12	6	5	3	14	133	10	5	0	3	7	5	2	95	6	6	3	6	62	3	53	6	54	3	2	5	10	14	113	5	8	13	18
XF:Z:CG13008	1	1	0	0	1	112	1	0	1	118	0	0	0	3	3	0	68	303	2	0	0	2	79	3	1	0	1	115	2	83	0	1	48	0	43	2	77	2	3	73	0	2	1	0	0	131	0	1
XF:Z:CG13010	0	2	3	0	3	88	0	1	1	116	4	1	0	0	3	1	84	242	0	1	1	1	79	2	1	0	2	93	0	99	0	2	66	0	49	1	59	0	2	57	1	1	0	0	1	121	0	0
XF:Z:CG13012	6	5	21	19	6	28	8	18	23	23	19	6	10	35	35	11	25	53	24	30	8	9	24	8	11	12	11	24	6	20	17	12	17	4	10	3	12	7	8	7	14	29	21	9	20	32	23	19
XF:Z:CG13014	83	62	27	27	60	31	15	80	26	17	28	42	80	33	34	31	16	68	39	50	73	27	12	17	9	21	25	17	61	11	26	8	8	30	13	37	10	25	10	5	22	45	23	61	27	19	17	25
XF:Z:CG13016	99	80	26	8	91	14	13	83	15	10	12	48	81	24	31	22	12	29	14	25	64	13	9	9	8	6	10	11	63	17	17	3	2	24	7	31	6	25	5	7	11	33	16	67	17	15	16	14
XF:Z:CG13018	30	65	60	33	62	68	42	74	55	57	64	56	63	79	81	49	32	117	41	77	67	44	47	35	23	34	25	53	76	49	44	33	37	26	21	30	42	28	16	28	43	98	39	42	59	61	57	32
XF:Z:CG13021	0	2	1	0	0	33	0	0	1	29	0	1	0	1	0	1	37	61	0	0	0	1	27	1	0	0	0	35	0	29	0	0	16	0	13	0	23	1	0	23	0	0	0	0	1	38	0	0
XF:Z:CG13022	2	0	5	4	1	1	0	0	1	1	1	2	0	0	1	0	0	2	1	1	0	1	0	1	0	0	0	1	0	1	0	1	0	0	0	0	1	0	1	0	1	1	0	0	1	1	1	0
XF:Z:CG13023	0	0	0	0	0	0	0	0	0	0	0	1	0	0	0	0	1	2	0	2	0	0	0	0	0	0	0	1	1	0	0	0	0	0	0	0	0	0	0	0	0	0	0	0	0	1	0	0
XF:Z:CG13024	5	8	12	11	7	15	4	5	29	41	20	3	11	37	51	15	20	81	24	15	5	21	23	15	15	25	9	26	5	42	11	16	21	4	17	4	23	3	14	19	29	94	14	4	23	33	10	8
XF:Z:CG13025	122	170	6	6	157	9	7	186	5	7	4	120	153	6	7	11	9	17	7	16	188	12	6	6	2	8	4	5	123	10	8	4	3	78	4	68	6	67	0	1	1	16	14	165	7	9	10	23
XF:Z:CG13026	0	3	10	4	2	0	0	1	3	0	3	0	1	4	2	4	2	0	0	3	0	6	1	1	3	10	2	7	2	2	4	8	1	0	2	1	9	4	2	1	6	29	4	0	1	3	3	2
XF:Z:CG13028	0	1	0	0	1	0	0	0	0	0	0	0	1	0	0	0	0	0	0	0	0	0	0	0	0	0	0	0	0	0	0	0	0	0	0	0	0	0	0	0	0	0	0	2	0	0	0	0
XF:Z:CG13029	2	0	0	0	0	21	0	0	0	27	0	2	0	0	0	0	25	25	0	0	0	0	17	1	0	0	0	13	0	14	0	1	8	1	5	1	7	1	1	9	0	0	0	0	0	22	0	0
XF:Z:CG13031	0	0	0	0	0	0	0	0	0	0	0	0	0	0	0	0	0	0	0	0	0	0	0	0	0	0	0	1	0	0	0	0	0	0	0	0	0	0	0	0	0	0	0	0	0	0	0	0
XF:Z:CG13032	1	5	0	0	6	56	0	5	0	65	0	3	2	0	3	1	58	123	1	0	3	1	38	1	0	0	1	36	2	40	0	0	35	1	24	2	26	0	0	31	2	1	0	5	2	63	0	0
XF:Z:CG13033	4	2	1	0	3	1	0	1	0	4	1	5	1	0	0	1	2	3	0	1	2	0	1	0	0	0	0	2	2	0	2	0	0	1	1	0	1	2	0	1	0	0	1	5	0	1	0	1
XF:Z:CG13038	1	0	1	1	0	1	0	3	2	2	0	0	1	0	0	1	0	2	3	0	0	0	0	0	0	0	0	1	1	0	0	0	0	2	1	3	0	0	0	0	1	1	2	1	0	0	0	1
XF:Z:CG13039	0	1	0	0	1	10	0	0	0	7	0	0	0	0	0	0	8	22	0	0	0	0	4	1	0	0	0	12	0	4	0	0	8	0	7	0	9	0	0	8	0	0	0	0	0	6	0	0
XF:Z:CG13040	0	1	0	0	0	6	0	0	0	7	0	1	0	0	0	1	9	22	0	0	0	0	2	0	0	0	0	10	0	7	0	0	4	0	2	0	5	0	0	6	0	0	0	0	0	7	0	0
XF:Z:CG13041	0	0	0	0	0	2	0	0	1	2	0	0	0	1	0	0	0	3	0	0	1	0	1	0	0	0	0	0	0	4	0	0	0	0	0	1	2	0	0	0	0	2	0	0	0	0	1	2
XF:Z:CG13042	0	0	1	0	0	0	0	1	0	0	0	0	0	0	0	0	0	0	0	0	0	0	0	2	0	0	0	0	0	0	0	0	1	0	0	0	0	1	0	0	0	0	0	0	1	0	0	0
XF:Z:CG13043	0	0	0	1	0	0	0	0	1	0	0	0	0	0	0	0	0	2	0	0	0	0	0	0	0	0	0	0	0	0	0	0	1	0	0	0	1	0	0	0	0	0	0	0	0	0	2	0
XF:Z:CG13044	0	1	1	0	1	11	0	0	2	15	0	2	1	0	2	0	16	33	0	1	0	0	9	0	0	0	0	11	0	14	0	0	6	0	3	1	10	1	0	7	0	3	0	2	2	12	0	0
XF:Z:CG13045	0	0	0	0	0	0	0	0	0	3	0	2	0	0	0	0	1	7	0	0	1	0	2	0	0	0	0	0	0	1	0	0	0	0	2	0	1	0	0	1	0	0	0	0	0	0	0	0
XF:Z:CG13046	0	0	0	0	1	0	0	0	0	0	0	0	1	1	0	0	0	0	0	0	0	0	0	0	0	0	0	0	1	0	0	0	0	0	0	0	0	0	0	0	0	1	0	0	0	0	0	0
XF:Z:CG13047	0	0	0	0	0	3	0	0	1	8	0	0	0	0	0	0	4	5	0	0	2	0	4	1	0	0	0	2	0	2	0	1	1	0	2	0	2	0	0	2	0	2	0	0	0	2	0	0
XF:Z:CG13048	0	0	0	0	0	0	0	0	0	0	0	0	0	0	1	0	0	0	0	0	3	0	0	0	0	0	0	0	0	0	0	0	0	0	0	0	0	0	0	0	0	0	0	0	0	0	0	0
XF:Z:CG13049	1	0	4	0	0	0	0	0	2	0	0	0	0	1	0	2	0	2	1	0	2	0	1	3	0	0	2	1	0	1	0	1	0	0	1	0	1	0	0	1	0	3	0	0	2	2	0	1
XF:Z:CG13050	0	0	0	0	0	1	0	0	0	0	0	0	0	0	0	0	0	0	0	0	0	0	0	0	0	0	0	0	0	0	0	0	0	0	0	0	0	0	0	0	0	0	0	0	0	1	0	0
XF:Z:CG13051	0	0	2	0	0	0	1	0	0	1	0	0	0	2	1	1	0	1	1	0	0	3	1	0	0	2	0	0	1	0	0	0	0	0	0	0	0	0	0	0	0	2	0	0	1	0	0	0
XF:Z:CG13053	0	0	0	0	0	2	0	0	1	1	0	0	0	0	0	0	0	1	0	0	0	1	0	0	0	0	0	0	0	1	0	0	0	0	0	0	0	0	0	0	0	0	0	0	0	0	0	0
XF:Z:CG13054	0	0	0	0	0	0	1	0	0	0	1	0	0	0	0	0	0	0	0	0	0	2	0	0	0	2	0	0	0	0	1	2	0	0	0	0	0	0	0	0	1	3	0	0	0	0	0	0
XF:Z:CG13055	3	1	2	1	1	2	0	0	4	4	3	1	2	4	4	1	5	6	2	6	1	8	3	2	2	2	3	2	0	3	3	3	1	2	0	0	1	0	2	0	1	6	2	1	3	2	1	1
XF:Z:CG13056	7	4	16	21	8	16	5	3	30	16	31	3	10	37	41	29	12	35	39	24	10	13	8	6	12	9	20	11	5	13	10	12	8	5	5	2	9	4	7	6	17	27	9	2	42	12	11	11
XF:Z:CG13058	0	0	0	1	1	1	0	0	0	0	3	0	1	1	0	0	0	1	0	1	0	0	0	0	1	1	0	0	0	1	0	0	0	0	0	0	0	0	0	0	0	1	0	0	0	0	0	0
XF:Z:CG13059	1	3	1	4	3	5	0	10	3	1	2	1	6	3	3	5	2	3	0	3	8	4	4	1	0	0	1	0	3	0	3	2	0	5	0	6	0	2	0	0	1	7	1	0	6	1	2	2
XF:Z:CG13060	0	0	0	0	0	0	0	0	0	1	0	0	0	0	0	0	0	1	0	0	1	0	0	0	0	0	0	0	0	0	0	0	0	0	0	0	1	0	0	0	0	0	0	0	0	0	0	0
XF:Z:CG13062	1	0	0	0	0	0	0	0	0	0	1	0	0	1	0	1	0	0	1	0	1	1	1	0	0	2	1	1	0	0	0	0	1	1	0	0	0	0	0	0	0	1	0	0	0	0	0	0
XF:Z:CG13063	0	0	0	0	0	0	0	0	0	0	0	0	0	0	0	0	1	0	0	0	1	0	0	0	0	0	0	0	0	0	0	0	0	0	0	0	0	0	0	0	0	0	0	0	0	0	0	0
XF:Z:CG13064	0	0	0	0	0	0	0	0	0	0	0	0	0	0	0	0	0	0	0	0	0	0	0	0	0	0	0	0	1	0	0	0	0	0	0	0	0	0	0	0	0	0	0	0	0	0	0	0
XF:Z:CG13065	0	0	0	0	0	0	0	0	1	0	0	0	0	2	0	0	0	0	1	1	0	1	0	1	0	0	0	0	0	1	0	0	2	1	0	0	0	0	2	1	1	1	0	0	1	3	0	0
XF:Z:CG13066	0	0	0	0	0	0	0	0	0	0	0	0	0	0	0	0	0	0	0	0	0	0	0	0	0	0	1	0	0	0	0	0	0	0	0	0	1	0	0	0	0	0	0	0	0	0	0	0
XF:Z:CG13067	36	16	44	39	13	26	47	31	22	24	44	24	19	34	44	45	14	55	46	69	24	31	17	15	17	28	37	22	19	15	41	28	12	11	10	12	14	12	14	15	17	71	30	21	50	33	32	55
XF:Z:CG13068	0	0	5	3	6	3	2	3	2	1	3	3	0	1	0	3	1	1	3	8	1	5	2	0	0	2	2	3	2	1	4	1	1	1	2	1	1	3	0	1	0	7	2	3	0	2	4	1
XF:Z:CG13069	0	1	0	1	1	0	0	0	3	1	2	0	0	3	0	2	0	0	1	0	1	3	0	0	3	1	1	0	1	2	1	1	1	0	1	0	0	0	0	0	2	6	0	0	0	1	2	0
XF:Z:CG1307	765	288	105	75	399	112	57	479	97	100	79	264	404	104	126	125	90	174	102	142	370	114	72	48	32	58	56	87	309	73	63	48	46	154	35	180	38	131	35	57	47	152	78	328	89	79	82	86
XF:Z:CG13070	0	0	0	0	0	0	0	0	0	0	0	0	0	0	0	0	0	1	0	0	0	0	0	0	0	0	0	0	0	0	0	0	0	0	0	0	0	0	0	0	0	0	0	0	0	0	0	0
XF:Z:CG13071	0	0	0	0	0	1	0	0	1	1	1	0	0	0	0	1	0	1	0	3	0	0	0	0	1	0	1	0	0	1	1	2	1	0	1	0	1	0	1	0	2	2	0	0	1	0	0	1
XF:Z:CG13073	0	0	0	0	0	0	0	0	0	0	0	0	0	0	0	0	0	0	0	0	0	0	0	0	0	0	0	0	0	0	0	0	0	0	0	0	0	0	0	0	0	0	0	0	0	0	0	0
XF:Z:CG13074	0	0	0	0	0	0	0	0	0	1	1	0	0	0	0	0	3	8	0	0	1	0	1	0	0	0	0	2	0	2	0	0	1	0	0	0	1	0	0	0	0	0	0	0	0	3	1	0
XF:Z:CG13075	2	1	9	5	3	5	4	6	21	4	7	0	3	4	5	17	5	14	6	8	0	7	5	4	1	7	5	2	0	4	15	6	5	1	1	3	5	1	3	1	5	15	2	1	12	6	11	4
XF:Z:CG13077	114	24	45	61	152	41	43	43	556	45	59	10	24	103	97	361	397	56	56	89	32	245	52	35	35	317	45	34	16	318	327	345	20	9	14	26	213	73	17	23	48	82	37	22	72	31	34	44
XF:Z:CG13078	0	0	6	9	0	0	2	5	0	0	0	1	1	1	0	1	0	1	5	15	0	2	1	0	0	0	3	0	2	0	2	1	0	0	0	0	0	0	0	0	0	0	1	1	0	0	4	8
XF:Z:CG13081	0	0	0	0	0	0	0	0	0	0	0	0	0	0	0	0	0	0	0	0	0	0	0	0	0	0	0	0	0	0	0	0	0	0	0	0	0	0	0	0	1	0	0	0	0	0	0	0
XF:Z:CG13082	4	3	17	8	8	11	5	4	16	8	12	2	4	13	15	15	7	20	9	14	1	13	5	8	8	13	5	8	3	11	7	9	5	0	7	7	6	2	2	6	14	25	7	2	13	11	11	8
XF:Z:CG13083	549	695	2	0	1352	5	3	960	1	0	4	662	1204	1	12	22	0	5	4	16	283	34	3	1	6	9	2	5	255	12	28	2	0	160	3	418	3	327	2	1	2	0	55	798	2	4	25	87
XF:Z:CG13084	20	324	3	0	247	5	1	227	1	2	2	294	346	1	2	17	0	4	1	8	120	10	0	1	4	1	1	4	145	5	11	2	1	71	1	148	1	166	1	1	0	1	32	263	2	3	4	29
XF:Z:CG13085	2	4	15	11	9	3	16	10	8	9	9	4	10	9	13	11	3	18	19	21	3	16	6	9	3	3	8	11	2	6	9	3	5	6	8	6	3	4	4	0	9	16	6	6	9	7	19	24
XF:Z:CG13086	8	14	48	25	11	39	26	13	47	35	69	13	12	61	71	37	20	65	34	48	12	17	20	42	27	24	28	39	16	16	32	23	29	5	10	11	12	4	12	22	33	130	21	7	48	33	28	29
XF:Z:CG13088	20	28	3	4	22	118	0	27	6	129	2	23	26	6	9	4	95	216	3	4	25	4	55	3	0	5	5	94	17	75	4	0	44	11	49	8	55	5	0	48	3	7	1	22	3	94	5	4
XF:Z:CG1309	289	187	174	121	233	185	108	239	198	227	187	129	225	274	289	130	143	395	150	211	186	141	127	121	83	109	115	163	167	153	81	104	102	87	76	97	99	82	54	78	167	312	72	164	221	179	97	100
XF:Z:CG13090	57	69	14	14	77	25	16	77	17	25	11	37	59	13	35	19	22	40	23	25	72	18	24	10	9	7	17	22	55	18	17	12	9	28	3	29	6	25	7	10	18	32	17	46	14	22	14	19
XF:Z:CG13091	23	16	23	50	11	616	10	24	796	969	863	6	4	1562	658	18	344	612	18	51	32	23	391	658	857	437	53	782	24	316	10	379	140	5	177	8	244	8	185	479	831	982	5	32	1174	880	64	71
XF:Z:CG13096	279	340	74	34	415	30	36	469	36	30	22	222	441	38	45	91	38	89	78	89	402	51	36	22	9	20	31	42	385	33	71	13	18	174	19	222	19	177	11	15	34	47	68	353	29	49	52	80
XF:Z:CG13097	303	289	51	19	297	19	22	262	16	21	21	223	298	34	34	38	13	36	42	63	327	46	40	25	14	22	28	25	290	24	27	13	13	126	9	158	13	135	11	8	21	41	34	254	28	29	33	48
XF:Z:CG13101	139	85	21	19	99	51	12	109	44	56	52	56	95	60	48	24	31	118	23	28	101	29	32	17	13	17	14	41	73	23	8	11	23	60	10	40	14	34	11	27	41	64	10	78	39	44	23	22
XF:Z:CG13102	111	138	467	309	92	56	448	154	62	51	94	125	109	124	120	285	38	76	433	745	118	198	35	59	21	35	332	31	106	32	210	42	27	48	21	77	24	37	30	14	62	125	229	73	92	55	249	280
XF:Z:CG13108	2	1	6	5	0	5	1	1	5	9	11	1	1	5	10	3	5	5	2	10	4	4	3	4	6	9	7	5	0	3	5	8	3	2	1	0	2	2	2	6	6	16	3	1	13	5	3	3
XF:Z:CG1311	145	109	46	29	107	37	22	125	26	43	41	89	106	54	44	39	27	58	47	52	121	44	42	20	24	31	28	36	90	31	22	22	15	42	11	40	21	39	17	21	39	58	20	88	50	40	32	32
XF:Z:CG13110	2	4	0	0	6	132	0	0	5	210	2	2	2	4	3	0	179	357	1	1	0	0	115	2	1	0	1	135	1	127	1	3	68	0	54	3	87	1	2	86	0	6	0	0	3	147	0	0
XF:Z:CG13113	81	99	1	0	166	2	1	114	1	0	1	82	103	1	2	6	1	0	3	3	79	8	0	1	0	3	0	2	76	1	4	1	0	30	0	45	0	48	1	0	0	0	3	119	0	1	2	11
XF:Z:CG13114	443	595	21	2	1065	12	27	991	0	3	2	683	1052	0	17	5	0	3	62	11	702	55	2	5	3	5	2	8	841	6	5	1	0	383	0	253	4	284	4	0	1	0	55	768	0	5	69	59
XF:Z:CG13116	21	20	62	65	30	39	37	25	70	65	64	13	25	102	69	78	27	82	75	103	18	39	40	35	26	39	58	51	21	23	52	26	20	9	20	11	12	4	21	21	56	85	29	17	72	42	44	45
XF:Z:CG13117	110	69	53	54	114	42	26	119	65	49	57	77	119	104	78	66	50	80	37	70	62	70	39	42	37	47	40	35	64	42	65	34	21	25	10	49	36	31	11	21	37	87	44	54	68	48	38	34
XF:Z:CG13123	19	24	9	5	38	5	3	38	7	2	7	16	25	10	10	11	11	7	8	16	30	8	9	6	3	2	5	5	27	5	5	3	8	21	4	13	4	3	2	1	2	15	4	25	9	11	6	2
XF:Z:CG13124	283	167	488	327	177	337	227	155	716	423	453	102	172	792	786	465	338	922	427	599	175	484	285	321	315	474	430	371	171	422	371	424	304	62	166	92	261	77	275	231	540	1388	282	102	627	367	354	301
XF:Z:CG13126	69	82	17	11	71	6	11	89	13	8	11	61	74	21	21	11	3	31	24	18	83	19	5	7	15	9	12	12	66	8	13	5	5	25	5	35	8	32	2	5	13	18	10	71	15	16	9	10
XF:Z:CG13127	0	0	0	0	0	14	0	0	0	9	0	0	0	2	1	0	11	30	0	0	0	0	8	0	0	0	0	14	0	11	0	0	9	0	7	0	9	0	0	5	0	0	0	0	1	13	0	0
XF:Z:CG13131	0	1	0	0	0	12	0	0	1	17	0	0	0	0	1	0	22	32	0	0	0	0	16	1	0	0	0	21	0	23	0	0	13	0	4	0	16	0	0	8	0	1	0	1	1	13	0	0
XF:Z:CG13133	8	4	21	17	2	5	3	2	15	13	9	2	2	30	15	10	6	10	11	11	1	10	6	10	5	11	4	7	5	10	12	7	7	0	3	0	12	2	8	5	15	31	4	2	23	4	16	10
XF:Z:CG13135	0	0	0	0	0	0	1	0	0	1	2	1	0	1	1	0	1	1	0	0	0	0	0	0	0	0	1	0	0	0	0	0	0	0	0	0	0	0	0	0	0	0	0	0	2	4	0	0
XF:Z:CG13137	0	0	0	1	0	8	0	0	0	12	0	1	0	0	1	0	8	29	1	0	0	1	4	1	0	0	0	5	0	8	0	0	3	0	8	0	2	0	0	4	0	1	0	0	0	8	0	0
XF:Z:CG13138	6	8	1	0	11	0	0	14	0	0	0	12	10	0	0	0	0	2	0	0	3	0	1	0	0	1	0	0	2	0	0	0	0	1	1	8	0	1	0	0	1	1	0	13	1	0	0	0
XF:Z:CG1314	0	0	0	0	2	46	0	0	4	48	0	0	0	0	0	0	40	95	1	0	0	1	35	0	0	0	0	41	0	44	0	0	23	0	18	0	23	1	1	22	0	1	0	0	1	44	0	0
XF:Z:CG13144	6	3	9	4	3	6	10	5	12	6	6	0	3	6	12	10	2	6	15	16	1	8	6	1	6	2	4	6	2	3	2	3	2	0	0	3	4	2	3	7	8	21	5	5	7	7	5	9
XF:Z:CG13148	2	2	3	3	2	22	1	2	2	28	2	3	3	6	2	4	16	34	2	6	0	2	15	5	2	4	1	11	1	8	1	4	7	1	4	0	10	0	0	12	3	5	1	4	4	10	2	5
XF:Z:CG1315	54	95	347	238	105	79	279	111	90	74	92	79	92	154	168	241	41	180	341	417	94	286	57	73	70	76	242	76	102	53	142	54	51	47	26	64	39	31	42	24	81	226	196	66	114	60	192	183
XF:Z:CG13151	17	13	5	4	19	6	4	21	6	4	6	7	12	3	7	3	2	7	2	7	6	11	2	1	6	8	3	4	7	2	4	3	4	2	3	4	4	6	1	1	2	10	1	15	8	8	1	3
XF:Z:CG13154	0	0	0	0	0	0	0	0	0	0	0	0	0	0	0	0	0	0	0	0	0	0	0	1	0	0	0	0	0	0	0	0	0	1	0	0	0	0	0	0	1	0	0	0	0	0	0	0
XF:Z:CG13155	33	29	70	76	31	27	64	42	45	26	53	29	28	57	60	64	28	47	60	157	20	39	21	21	27	19	62	38	35	28	69	14	22	15	10	15	17	9	12	22	32	79	59	27	39	38	60	62
XF:Z:CG13157	0	0	0	0	0	0	0	0	0	0	0	0	0	0	0	0	0	0	0	0	0	0	0	0	0	0	0	0	0	0	0	0	0	0	0	0	0	0	0	0	0	0	0	0	0	0	0	0
XF:Z:CG13159	0	1	1	0	0	1	0	15	0	0	0	0	0	0	0	1	0	0	0	1	8	0	0	0	0	0	0	1	0	0	0	1	0	0	0	0	0	0	0	0	0	0	1	3	0	0	10	0
XF:Z:CG1316	72	64	45	36	76	54	28	72	40	65	38	49	66	52	48	37	44	95	38	60	68	46	63	37	26	21	27	40	56	42	20	22	25	36	21	33	22	30	13	23	37	66	18	68	48	67	35	26
XF:Z:CG13160	5	1	7	2	2	2	2	2	2	4	4	0	4	8	5	8	3	6	1	3	0	2	3	2	3	3	5	2	3	2	6	0	1	0	0	1	4	1	3	1	2	10	3	2	5	2	0	3
XF:Z:CG13163	55	98	32	17	89	20	16	91	24	35	15	50	71	30	29	30	23	42	22	43	103	13	19	11	12	9	24	27	58	21	16	8	19	56	11	34	10	33	6	11	26	45	22	60	19	29	19	27
XF:Z:CG13164	5	16	6	3	6	588	2	0	12	629	7	0	0	16	17	2	538	1323	5	2	2	6	422	11	2	1	10	465	2	423	4	6	290	1	231	5	287	1	7	283	2	11	0	0	8	534	4	1
XF:Z:CG13168	3	1	1	0	1	86	0	0	1	107	0	1	0	0	1	0	114	242	0	0	0	0	100	3	2	0	2	117	0	130	0	0	81	0	46	1	80	0	1	75	2	6	0	0	2	144	0	0
XF:Z:CG1317	143	200	165	117	112	227	131	158	220	261	202	124	155	248	264	177	259	429	121	222	204	137	210	163	120	143	176	225	195	213	111	123	142	85	94	110	132	100	85	136	183	411	130	155	240	291	152	163
XF:Z:CG13170	0	0	0	0	0	0	0	0	0	0	0	0	0	0	0	0	0	0	0	0	0	0	0	0	0	0	0	0	0	0	0	0	0	0	0	0	0	0	0	0	0	0	0	0	0	0	0	0
XF:Z:CG13171	1	0	0	0	0	9	0	0	0	15	0	0	0	0	0	1	16	33	0	0	0	0	13	0	0	0	0	18	0	12	0	0	6	0	2	0	8	0	1	6	0	0	0	0	0	15	0	0
XF:Z:CG13177	27	25	39	47	27	35	52	21	71	48	64	18	19	79	73	43	25	83	35	114	22	52	37	20	19	33	28	36	22	39	38	20	18	13	18	18	20	12	23	18	44	109	40	23	57	37	50	49
XF:Z:CG13185	249	147	41	13	73	20	23	79	24	10	13	107	121	31	43	46	15	39	26	37	194	44	27	19	10	31	34	20	173	32	70	19	30	80	11	117	16	79	18	18	39	77	25	98	34	21	32	32
XF:Z:CG13186	0	1	3	0	2	107	1	1	3	116	1	0	0	1	5	0	116	259	1	0	0	0	107	1	0	0	1	97	0	106	0	0	69	0	45	3	75	0	2	38	2	3	0	0	0	136	0	1
XF:Z:CG13192	7	74	26	15	28	24	18	43	41	22	22	64	49	24	42	29	25	11	26	48	54	13	12	12	8	21	19	22	52	19	15	10	10	31	10	27	12	29	8	8	26	64	24	63	46	30	33	28
XF:Z:CG13196	0	0	0	0	0	0	0	0	1	0	0	0	0	0	0	0	1	1	0	0	0	0	0	1	0	0	0	0	0	0	0	0	0	0	0	0	0	0	0	0	0	0	0	0	0	1	0	0
XF:Z:CG13197	159	119	41	28	126	67	13	148	34	78	44	79	136	48	67	37	60	167	33	51	119	41	54	21	22	20	27	69	91	47	34	27	44	66	22	58	33	36	9	38	32	64	24	118	34	67	29	23
XF:Z:CG13202	0	4	5	1	5	49	4	3	2	37	3	1	2	4	2	3	35	95	2	5	1	3	24	1	1	0	0	42	0	37	0	1	23	0	18	1	21	0	1	27	1	8	0	1	2	50	0	1
XF:Z:CG13203	2	0	1	1	0	5	3	0	1	4	0	0	0	0	0	1	1	8	0	2	0	4	2	1	0	2	0	4	0	3	1	1	2	0	2	0	0	0	0	2	0	1	0	1	1	8	1	0
XF:Z:CG13204	19	10	8	7	17	8	3	18	10	9	8	13	11	10	15	3	6	8	8	13	13	4	4	8	8	5	5	5	16	4	9	6	2	7	3	6	5	5	5	4	7	19	4	14	12	8	4	8
XF:Z:CG13215	0	1	13	1	15	5	1	3	7	5	0	0	6	14	18	8	11	14	4	18	3	4	0	1	4	3	12	2	6	2	14	1	0	1	0	8	1	2	0	2	0	1	16	2	1	11	11	6
XF:Z:CG13216	0	0	0	0	0	0	0	0	0	0	0	1	0	1	0	1	0	0	0	0	0	0	0	0	1	0	0	0	0	0	0	0	0	0	0	0	0	0	0	0	0	0	0	0	0	0	0	0
XF:Z:CG13217	0	0	0	0	0	0	0	0	0	0	0	0	0	0	0	0	0	0	0	0	1	0	0	0	0	0	0	0	0	0	0	0	0	0	0	0	0	1	0	0	0	0	0	0	0	0	0	0
XF:Z:CG13218	2	0	1	0	1	1	0	1	0	1	1	1	3	0	0	0	1	2	0	0	5	0	1	0	0	0	0	0	2	0	0	0	0	1	0	2	1	1	0	0	0	1	0	4	0	3	0	0
XF:Z:CG13220	281	475	356	282	513	267	180	634	250	267	270	323	501	400	369	254	231	533	295	356	454	226	169	144	135	142	240	223	417	195	196	135	143	210	113	301	125	189	129	143	252	568	220	383	298	233	211	206
XF:Z:CG13223	0	0	0	0	0	0	0	0	0	1	0	0	0	0	0	0	0	3	0	0	0	0	1	0	0	0	0	2	0	3	0	0	1	0	2	0	0	0	0	3	0	0	0	0	0	2	0	0
XF:Z:CG13226	0	0	0	0	0	0	0	0	0	0	0	0	0	0	0	0	0	1	0	1	0	0	0	1	0	1	0	0	0	1	0	0	0	0	0	0	0	0	0	0	0	0	0	0	0	0	0	0
XF:Z:CG13227	7	0	0	0	4	0	0	2	0	0	0	0	1	0	0	0	0	2	0	0	1	0	2	0	0	0	0	1	1	0	0	0	0	2	0	1	1	0	0	0	0	0	0	2	0	1	0	0
XF:Z:CG13228	0	0	0	0	1	0	0	0	0	0	0	1	0	0	0	0	0	0	0	0	0	0	0	0	0	0	0	0	1	0	0	0	0	0	0	0	0	0	0	0	0	0	0	0	0	0	0	0
XF:Z:CG13229	7	5	11	10	3	9	10	1	11	10	5	6	2	18	15	17	11	25	14	18	2	14	11	11	4	12	9	8	3	13	7	10	8	3	4	2	7	7	5	8	9	24	5	5	20	11	9	7
XF:Z:CG13230	0	0	0	0	0	11	0	0	0	11	1	0	0	0	0	0	15	14	0	0	0	0	6	0	0	0	0	6	0	2	0	0	3	0	3	0	4	0	0	4	0	0	0	0	0	6	0	1
XF:Z:CG13231	1	0	0	0	0	1	0	0	0	1	0	0	0	0	0	0	2	3	0	0	0	0	1	0	0	0	0	1	0	0	0	0	1	0	0	0	0	0	0	2	0	2	0	0	0	0	0	0
XF:Z:CG13239	0	0	0	0	0	5	0	0	0	13	0	0	0	0	0	0	6	11	0	0	1	0	4	1	0	0	1	4	0	3	0	0	5	0	4	0	3	0	0	3	0	0	0	0	0	11	0	0
XF:Z:CG1324	2	14	6	4	8	467	1	2	5	476	10	1	1	6	9	1	433	1007	2	1	1	2	247	1	1	2	8	392	1	317	0	3	263	0	140	8	196	1	5	231	4	7	0	1	4	352	1	1
XF:Z:CG13243	1	2	2	1	1	104	0	1	2	149	1	0	0	1	4	0	108	281	0	0	0	0	101	4	0	0	0	118	1	91	0	0	63	0	39	0	74	3	2	71	1	4	0	0	1	141	0	1
XF:Z:CG13244	1	1	2	0	3	105	0	1	2	115	1	0	0	4	0	0	81	240	1	1	0	0	68	1	0	0	0	96	0	72	2	1	51	0	45	0	55	0	1	52	0	3	1	0	1	131	0	0
XF:Z:CG13247	0	0	0	1	0	0	1	0	1	1	0	1	0	2	0	0	0	1	0	0	0	0	0	1	0	1	1	0	0	0	0	0	1	0	0	0	0	0	0	0	0	0	0	0	0	1	0	0
XF:Z:CG13248	2	0	4	5	1	6	2	4	8	5	7	0	2	10	12	7	6	5	5	10	2	1	3	5	5	4	3	1	3	3	2	6	1	0	1	0	2	1	5	4	6	14	1	2	10	8	4	0
XF:Z:CG13250	1	0	0	0	0	0	0	0	0	2	0	2	0	0	0	0	0	3	0	0	0	0	1	0	0	1	1	0	0	1	1	0	0	0	0	0	0	0	0	0	0	0	0	0	0	0	0	0
XF:Z:CG13251	0	0	2	0	0	0	2	0	3	0	0	0	0	1	3	2	2	0	0	2	0	2	0	0	0	2	1	1	0	0	1	1	0	0	1	0	0	0	0	0	3	0	0	0	2	0	1	1
XF:Z:CG13252	117	96	142	59	37	67	64	53	110	91	89	46	104	154	166	92	71	226	95	193	106	119	73	77	52	78	93	100	127	90	102	68	82	35	39	61	63	38	55	61	117	228	70	89	141	80	59	65
XF:Z:CG13255	39	53	136	115	39	112	51	44	81	129	61	17	45	91	99	83	89	284	211	144	54	64	83	31	44	33	82	73	38	93	70	42	75	11	50	32	38	17	32	77	62	85	55	36	76	148	95	97
XF:Z:CG13258	0	1	1	1	1	2	0	0	1	1	1	0	0	1	0	0	1	2	2	1	1	0	0	1	0	0	1	1	1	0	1	0	0	0	1	0	0	0	1	0	0	1	0	0	1	0	0	0
XF:Z:CG13272	1	0	0	1	1	0	0	0	2	0	0	0	0	0	1	0	0	0	0	1	0	0	0	0	1	0	2	0	0	1	0	0	0	1	0	0	0	0	0	0	1	1	0	0	1	0	0	0
XF:Z:CG13280	1	2	1	1	2	109	1	1	3	134	1	3	0	1	3	1	112	285	2	1	2	1	102	3	2	0	1	108	0	99	0	1	54	0	45	3	73	3	3	56	1	0	0	2	1	124	0	0
XF:Z:CG13282	2	2	1	1	3	7	0	2	2	2	0	1	2	2	4	3	2	17	5	2	0	0	6	0	0	0	0	3	2	5	1	0	1	1	3	0	1	0	0	3	0	4	0	0	1	6	2	2
XF:Z:CG13283	4	5	14	18	0	12	20	9	7	17	17	5	2	35	21	16	4	10	13	20	14	10	18	11	7	5	16	20	7	7	7	2	5	5	3	1	1	0	7	6	15	23	7	7	18	18	14	17
XF:Z:CG13284	40	88	197	202	75	209	126	102	269	217	253	41	85	339	322	217	148	363	256	463	86	188	146	97	138	120	232	212	88	135	154	123	106	37	82	66	89	44	76	121	210	413	135	54	265	211	172	203
XF:Z:CG13285	6	13	22	54	9	35	27	12	26	29	57	12	5	51	35	23	26	61	28	34	11	16	24	23	23	23	29	29	15	16	8	17	11	5	12	5	9	2	15	11	26	62	19	11	65	27	22	26
XF:Z:CG13287	0	0	0	0	0	0	1	0	0	1	0	0	0	1	1	2	0	1	0	3	0	0	0	0	0	0	1	0	0	0	0	0	0	0	0	0	0	0	0	0	1	1	0	0	1	1	1	1
XF:Z:CG13288	0	0	0	0	0	3	0	0	0	4	0	0	0	1	2	0	2	7	0	0	0	3	1	0	0	3	0	4	0	1	0	0	2	0	2	1	0	0	0	0	2	0	0	0	1	5	0	0
XF:Z:CG13293	11	4	13	9	5	12	14	1	24	19	12	0	6	24	32	16	11	20	7	13	4	10	14	8	10	15	12	13	5	17	12	14	8	1	9	4	8	2	12	16	19	51	8	2	25	11	13	13
XF:Z:CG13295	27	57	41	32	52	21	29	60	39	25	24	38	62	38	41	39	24	41	40	51	60	24	17	21	10	16	19	25	48	21	17	20	16	29	7	30	10	21	11	9	22	72	23	46	36	20	24	24
XF:Z:CG13297	0	0	1	0	0	0	0	1	0	0	0	0	0	0	0	0	0	0	0	0	4	0	0	0	1	0	0	0	0	0	0	0	1	0	0	0	0	0	1	0	0	0	0	0	0	0	1	1
XF:Z:CG13298	158	391	109	106	321	132	68	421	120	127	97	252	297	113	107	121	98	211	155	205	435	94	100	34	33	54	107	113	347	108	109	55	48	173	56	200	62	136	38	61	69	236	96	326	109	121	111	114
XF:Z:CG13299	454	567	25	6	980	5	31	879	1	1	2	506	877	1	11	5	4	10	35	17	648	21	1	3	2	7	7	5	653	6	16	3	1	326	0	289	5	236	3	1	1	1	37	661	1	7	38	49
XF:Z:CG13300	3	5	4	5	4	3	1	1	9	7	14	3	3	10	13	12	5	13	12	13	6	5	4	8	5	7	3	3	8	6	6	7	7	2	1	5	3	2	6	2	9	22	7	5	9	3	5	4
XF:Z:CG13305	0	0	0	1	0	0	0	0	0	2	1	0	0	3	1	0	0	1	0	0	0	1	1	0	1	1	0	0	0	1	1	1	0	0	1	0	1	0	2	0	0	1	0	0	0	0	0	1
XF:Z:CG13306	3	4	23	11	4	13	10	8	29	10	24	5	8	33	31	14	11	25	17	32	3	11	13	5	9	14	8	10	5	8	7	11	9	2	7	2	6	1	9	2	18	30	4	6	31	15	5	1
XF:Z:CG13308	0	1	0	1	0	0	0	0	1	0	0	0	1	1	0	0	0	2	2	2	0	0	1	1	0	0	0	0	0	0	0	0	0	0	1	0	0	0	0	0	0	6	0	0	2	0	1	0
XF:Z:CG13309	141	106	304	242	100	303	168	102	477	222	340	61	148	453	631	263	233	631	311	398	75	252	232	211	215	268	275	187	100	264	196	251	198	61	137	47	167	47	167	172	295	1113	160	64	413	284	194	197
XF:Z:CG13310	0	0	0	0	0	0	0	0	0	0	0	0	0	0	0	0	0	0	0	0	0	0	0	0	0	0	0	0	0	0	0	0	0	0	0	0	0	0	0	0	0	0	0	0	0	0	0	0
XF:Z:CG13311	37	17	59	38	16	75	50	9	106	49	74	24	14	87	109	64	58	127	55	61	17	55	44	58	35	57	23	50	18	34	42	43	30	8	28	6	26	4	14	49	81	168	22	19	128	65	61	48
XF:Z:CG13312	0	0	0	0	0	0	0	0	0	0	0	0	0	1	0	0	0	0	0	0	0	0	0	0	0	0	0	0	0	0	0	0	0	0	0	0	0	0	0	0	0	1	0	0	0	0	0	0
XF:Z:CG13313	16	11	44	19	16	21	39	17	38	22	41	13	10	48	47	41	13	51	50	79	10	43	18	28	23	21	33	22	18	26	23	15	18	6	7	4	5	3	8	7	23	51	13	7	50	33	25	16
XF:Z:CG13314	1	0	1	0	5	0	0	1	0	1	0	1	1	3	1	1	0	5	0	0	0	1	2	1	0	0	0	0	2	0	0	1	0	1	1	0	2	0	1	0	0	0	0	3	0	0	0	0
XF:Z:CG13315	944	1591	4078	3414	1327	2954	2100	1269	4453	3620	4388	854	1500	6600	5168	4102	2367	4187	4602	5616	1316	3188	1980	2617	2938	2358	3137	3278	1269	1903	2600	2038	1390	582	1058	824	1398	573	1290	1818	3562	7341	2695	1067	5069	3080	2804	3120
XF:Z:CG13318	34	22	35	13	39	8	22	37	6	4	5	20	23	13	10	18	4	6	23	62	15	24	4	6	2	5	19	3	15	5	30	1	3	8	1	9	2	5	2	3	8	6	32	24	3	2	16	20
XF:Z:CG13319	29	35	18	14	37	14	8	50	14	8	10	20	23	16	18	17	5	22	18	9	49	8	8	15	9	6	18	8	26	8	12	16	3	14	7	14	7	13	9	2	6	11	21	40	20	14	12	6
XF:Z:CG13321	696	300	743	652	286	207	873	336	437	185	346	287	297	418	372	856	213	422	580	1129	240	704	188	291	175	165	594	176	225	126	803	229	120	96	71	183	121	160	116	116	317	627	548	180	405	229	568	532
XF:Z:CG13322	77	84	14	13	78	55	15	84	13	67	14	61	87	14	31	23	53	154	11	26	87	11	42	12	11	18	9	59	90	63	19	11	41	38	24	56	44	39	1	30	22	35	15	73	9	75	11	14
XF:Z:CG13323	1749	1177	3402	3817	1362	1221	4514	1192	3801	1672	1990	1484	968	3341	3219	5741	2047	3024	3809	6493	1112	4835	1369	1596	1404	1706	2816	1240	1084	1260	4388	1594	748	670	436	649	787	745	746	657	2015	3509	2217	726	2854	1368	3431	2761
XF:Z:CG13324	25	9	26	43	8	8	54	5	42	9	20	16	6	23	35	69	24	23	18	47	12	43	14	26	11	15	10	10	8	10	54	16	12	5	5	3	7	8	8	3	19	30	18	6	54	9	38	24
XF:Z:CG13325	18	23	141	272	61	84	184	77	180	133	195	47	52	369	152	296	98	102	210	309	88	121	61	133	93	60	212	117	78	56	210	73	22	30	36	30	17	38	32	54	139	228	97	58	167	113	165	195
XF:Z:CG13326	2	2	1	1	1	58	2	0	2	41	1	0	0	1	0	0	42	115	0	1	0	0	35	1	0	1	0	50	1	28	0	1	25	0	19	0	30	1	1	16	0	1	0	1	1	63	1	0
XF:Z:CG13330	0	2	0	0	0	48	0	0	5	49	2	0	0	3	0	1	40	124	1	1	0	0	26	1	0	0	0	57	0	30	1	1	24	0	22	1	26	0	0	20	1	0	0	0	0	47	0	1
XF:Z:CG13331	0	0	0	0	0	1	0	0	2	0	1	0	0	1	0	1	0	0	0	0	0	0	0	0	0	2	0	2	0	0	0	0	0	0	2	0	0	1	0	1	0	0	0	0	0	0	0	0
XF:Z:CG13332	0	0	3	1	0	0	0	0	2	2	1	0	1	1	2	1	2	4	0	4	1	1	3	0	0	0	0	1	1	0	0	0	0	0	1	1	0	0	0	0	0	3	0	1	1	1	1	1
XF:Z:CG13334	0	0	0	0	1	25	0	0	0	23	0	0	0	1	0	0	16	49	0	0	0	0	18	1	0	0	0	26	1	8	0	1	7	0	10	0	12	0	0	9	0	0	0	0	0	23	0	0
XF:Z:CG13337	16	15	15	7	10	593	8	5	16	570	16	2	2	28	23	12	567	1440	5	13	1	8	497	16	6	5	12	737	10	621	8	11	453	0	277	6	398	3	17	412	4	42	3	1	10	827	8	8
XF:Z:CG13339	80	143	61	45	147	48	46	173	57	31	37	114	146	72	70	56	39	76	57	106	146	28	38	35	17	28	42	34	116	36	31	23	26	60	21	61	20	51	15	28	55	77	30	120	64	50	37	54
XF:Z:CG13344	216	167	25	11	198	47	10	221	24	42	24	111	180	27	41	23	46	78	22	33	162	24	37	9	11	14	15	50	136	21	12	13	22	73	24	90	26	49	6	17	21	50	12	190	21	51	17	28
XF:Z:CG13358	0	0	0	0	0	2	0	0	0	0	0	0	0	0	0	0	0	0	0	0	0	0	0	0	0	0	0	0	0	0	0	0	0	0	0	0	0	0	0	0	0	0	0	1	0	2	0	0
XF:Z:CG13359	0	0	0	0	1	26	0	0	0	37	0	0	0	3	0	0	32	60	0	0	0	0	26	1	0	0	1	19	0	16	0	0	17	0	8	2	25	0	0	14	0	3	0	0	1	32	0	0
XF:Z:CG13360	33	42	118	76	29	63	62	38	91	85	74	24	53	132	131	101	33	138	91	133	41	76	51	56	50	51	88	71	44	61	57	54	42	17	20	18	38	18	23	42	78	216	50	25	87	56	86	62
XF:Z:CG13361	0	0	0	0	1	0	0	0	0	0	0	0	0	0	0	0	1	1	0	0	0	0	0	0	0	0	0	0	0	0	0	0	0	0	0	0	0	0	0	0	0	2	0	1	1	0	0	1
XF:Z:CG13362	1	0	0	0	0	0	0	0	0	0	0	0	0	0	0	0	1	0	0	0	0	0	0	0	0	0	0	0	0	0	0	0	1	0	0	1	0	0	0	0	0	0	0	0	0	0	0	0
XF:Z:CG13364	1118	473	268	213	618	157	179	644	203	182	147	413	601	209	233	300	141	291	329	348	511	285	108	86	83	116	210	163	441	157	230	104	94	220	50	369	99	204	57	67	124	298	194	493	158	135	196	239
XF:Z:CG13365	65	48	50	33	28	20	34	36	28	32	49	40	55	57	51	35	17	62	39	53	47	53	40	56	14	26	39	41	44	25	39	23	23	18	14	37	19	25	9	21	50	150	35	38	65	36	32	41
XF:Z:CG13366	712	425	46	31	455	38	39	486	45	40	36	309	471	60	75	50	22	87	55	70	566	51	29	17	17	38	41	38	408	43	45	29	34	240	12	216	26	187	16	30	44	90	54	464	45	37	61	76
XF:Z:CG13367	132	89	28	18	111	34	22	121	36	35	25	64	127	48	48	40	30	46	39	56	122	43	19	13	11	14	20	23	83	23	31	17	11	56	9	47	13	29	7	13	35	54	26	100	39	32	25	36
XF:Z:CG13369	97	52	44	38	86	38	31	80	48	39	40	51	74	58	56	56	29	73	60	63	66	53	24	31	22	27	49	34	58	33	61	23	20	35	13	39	17	25	15	8	31	91	45	55	48	39	36	50
XF:Z:CG13373	328	150	7	4	150	18	7	173	6	9	11	101	159	6	21	13	7	29	9	18	194	10	17	4	4	6	5	9	123	20	17	5	6	72	6	107	15	57	3	6	8	15	13	151	6	14	15	19
XF:Z:CG13375	2	3	2	4	2	5	2	5	3	9	4	4	4	12	12	3	8	14	4	3	6	3	2	2	3	5	8	6	8	3	2	7	4	2	3	0	6	3	0	5	6	21	2	6	6	3	3	2
XF:Z:CG13376	0	0	0	0	1	1	0	0	0	4	0	0	1	1	0	0	3	1	2	0	0	0	1	0	0	0	0	3	0	2	0	0	3	0	2	0	1	0	0	1	0	0	0	0	0	4	0	0
XF:Z:CG13377	19	47	35	33	41	20	23	48	32	25	33	36	31	59	24	30	21	47	35	46	39	24	22	21	19	20	28	29	42	16	30	16	12	21	13	10	10	12	9	12	37	79	21	40	36	36	43	31
XF:Z:CG13384	64	166	57	46	120	39	34	158	94	47	53	76	147	73	72	61	42	81	64	113	145	30	24	18	17	34	35	30	112	32	31	28	21	64	27	73	17	51	22	19	44	104	35	125	43	48	45	52
XF:Z:CG13385	1	0	1	0	2	39	0	0	1	39	0	0	1	0	0	0	38	79	0	0	0	1	39	0	0	0	0	33	0	34	0	1	24	0	28	2	29	0	0	22	0	0	0	0	0	55	0	2
XF:Z:CG13386	0	0	0	0	0	0	0	1	1	0	0	0	0	0	0	0	0	0	0	1	0	0	0	0	0	0	0	0	0	0	0	0	0	0	0	0	0	0	0	0	0	0	0	0	0	0	0	0
XF:Z:CG1339	0	0	0	0	0	0	0	0	0	0	0	0	0	0	0	0	0	0	0	0	0	0	0	0	0	0	0	0	0	0	0	0	0	0	0	0	0	0	0	0	0	0	0	1	0	0	0	0
XF:Z:CG13390	12	37	28	8	29	9	7	32	14	5	16	25	31	19	21	14	8	18	24	29	49	10	8	10	4	7	19	8	19	8	4	10	4	19	3	16	7	14	12	6	11	46	16	38	18	9	9	12
XF:Z:CG13392	107	88	31	14	64	11	18	61	21	22	18	64	103	24	36	24	20	42	16	44	79	27	13	24	11	9	24	19	70	16	24	8	17	37	11	41	8	25	9	10	16	49	28	62	27	26	26	17
XF:Z:CG13397	72	77	21	5	75	16	22	99	12	23	22	39	80	31	32	18	7	36	25	27	91	9	14	12	15	7	8	13	79	4	6	4	9	36	10	28	3	35	7	10	23	40	20	59	21	19	16	22
XF:Z:CG13398	586	294	137	89	257	78	95	300	102	81	100	214	375	132	131	99	73	127	139	187	335	87	54	67	47	58	91	59	261	62	77	43	39	155	25	152	33	89	30	44	65	156	79	289	82	55	86	85
XF:Z:CG1340	0	3	1	2	3	134	1	0	4	137	0	0	1	1	2	1	131	334	1	1	0	0	101	3	1	0	0	129	0	91	0	1	61	0	53	2	68	0	1	72	0	5	0	0	2	148	0	1
XF:Z:CG13403	0	1	0	1	0	1	0	0	0	1	1	1	1	0	0	0	1	2	0	0	1	0	0	0	0	0	0	0	1	1	0	0	1	0	0	0	0	0	1	0	1	1	0	0	2	2	0	0
XF:Z:CG13404	4	1	6	5	1	4	4	3	8	2	7	2	1	10	9	8	6	3	2	5	0	2	1	3	2	4	2	4	1	2	5	3	3	2	1	0	0	2	0	0	13	12	2	2	9	8	3	3
XF:Z:CG13405	2	7	0	0	3	88	0	1	1	82	1	3	0	1	4	0	84	165	1	1	0	1	51	1	1	1	1	70	3	72	0	0	55	2	32	0	47	1	0	43	0	4	0	0	2	91	1	1
XF:Z:CG13407	0	0	0	0	0	0	0	0	0	0	0	0	0	0	0	0	0	0	0	0	0	0	0	0	0	0	0	0	0	0	0	0	0	0	0	0	0	0	0	0	0	0	0	1	0	0	0	0
XF:Z:CG13408	3	0	5	2	0	1	0	4	3	3	8	1	0	7	10	3	1	3	4	3	3	3	2	2	2	4	2	2	2	5	5	2	1	0	0	4	1	1	3	1	11	10	2	1	1	0	2	2
XF:Z:CG13409	3	5	11	2	2	6	4	1	15	4	13	2	1	14	20	9	12	13	5	9	3	14	4	12	10	13	9	9	4	6	8	12	6	1	2	3	4	1	3	4	20	27	5	0	16	7	9	7
XF:Z:CG13423	0	0	1	2	0	11	0	0	2	12	1	0	0	0	0	1	5	17	0	0	1	0	4	1	0	1	1	9	0	7	0	1	10	0	3	0	1	0	0	2	0	1	1	0	1	9	0	0
XF:Z:CG13426	0	1	0	1	0	11	0	0	0	16	0	0	0	0	1	0	14	39	0	0	0	0	13	1	0	0	0	20	0	15	0	1	9	0	4	0	4	0	0	9	0	1	0	0	0	21	0	0
XF:Z:CG13427	7	2	12	23	1	1	11	2	1	20	0	0	2	0	0	5	0	0	0	0	1	20	0	0	1	6	6	0	0	3	0	0	0	3	0	0	0	0	0	0	2	0	3	0	0	0	2	0
XF:Z:CG13428	381	195	631	560	230	473	319	171	691	640	533	87	121	1318	763	431	376	786	400	665	162	498	346	324	262	491	389	511	163	534	274	294	250	60	156	109	231	53	368	207	704	1262	213	105	928	335	319	318
XF:Z:CG13436	4	3	1	1	2	65	1	1	3	61	1	0	1	1	3	4	49	112	1	3	1	0	40	2	1	0	0	56	0	34	1	0	25	0	21	0	24	2	0	25	0	3	2	0	1	55	1	0
XF:Z:CG13437	0	0	0	0	0	0	0	0	0	0	0	0	0	0	0	0	0	0	1	1	0	0	0	0	0	0	1	0	0	1	2	0	0	0	0	0	0	0	0	0	0	0	0	0	2	0	1	0
XF:Z:CG1344	249	220	70	49	188	61	64	214	56	65	70	164	273	87	97	91	63	120	84	129	287	61	51	70	35	57	66	49	236	60	73	39	43	105	26	91	36	89	30	31	55	125	69	208	85	66	70	82
XF:Z:CG13442	2	7	1	0	2	172	1	0	4	206	2	0	1	5	3	0	155	472	1	0	0	0	147	2	1	0	2	185	1	143	0	2	96	1	94	2	89	2	2	109	2	2	0	1	4	218	1	0
XF:Z:CG13443	0	0	0	0	0	0	0	0	0	0	0	0	0	0	0	0	0	0	0	0	0	0	0	0	0	0	0	0	0	0	0	0	0	0	0	0	0	0	0	0	0	0	0	0	0	0	0	0
XF:Z:CG13449	0	3	5	3	2	74	0	2	13	67	5	0	5	9	7	5	41	152	9	4	0	1	44	2	5	3	2	49	1	46	2	7	31	0	19	0	44	2	3	22	10	14	2	1	2	73	3	3
XF:Z:CG13454	0	0	0	3	0	0	0	1	0	2	1	0	2	1	1	0	1	1	2	0	1	0	1	3	1	1	1	0	0	0	1	0	0	0	0	0	0	0	0	0	1	0	0	0	1	0	2	0
XF:Z:CG13455	0	1	1	1	4	67	0	0	2	66	1	0	0	1	1	0	56	111	0	0	1	1	46	2	0	1	0	66	1	48	0	1	26	0	28	0	24	0	1	37	0	3	0	0	2	60	0	1
XF:Z:CG13457	22	12	1	1	11	32	0	13	0	43	0	11	14	2	1	0	29	73	2	0	6	0	24	1	1	0	1	34	11	30	0	0	30	12	22	6	21	4	1	21	0	2	0	12	1	35	0	1
XF:Z:CG13458	2	3	6	5	6	3	5	2	16	7	8	5	0	26	12	9	8	15	5	5	6	4	8	8	10	10	6	14	2	6	3	6	12	2	5	3	9	1	9	6	17	38	4	5	13	5	3	5
XF:Z:CG13460	0	0	0	0	0	0	0	0	0	0	0	0	0	0	0	0	1	1	0	0	0	0	0	0	0	0	0	0	0	0	0	0	0	0	0	0	0	0	0	0	0	0	0	0	0	0	0	0
XF:Z:CG13461	0	0	2	1	3	3	1	1	6	2	0	0	2	3	2	1	3	3	2	4	0	1	3	2	0	1	1	1	0	1	4	3	0	0	1	0	4	0	0	0	1	6	1	0	1	3	1	1
XF:Z:CG13463	0	2	5	0	2	14	2	1	4	15	2	1	1	2	2	2	13	30	5	3	1	0	8	2	0	2	1	18	1	13	3	1	4	0	10	0	6	0	1	7	4	2	3	1	3	16	1	3
XF:Z:CG13465	1	0	1	1	0	1	0	0	0	1	0	0	0	0	0	0	0	0	0	0	0	4	0	0	0	3	0	0	0	2	0	0	0	0	0	0	0	0	0	0	0	0	0	0	0	0	0	0
XF:Z:CG13471	0	4	1	0	0	101	0	0	6	81	0	1	0	2	1	0	96	205	1	1	1	0	62	1	2	0	1	69	1	67	0	0	44	0	42	0	61	0	0	42	0	1	0	0	0	94	0	0
XF:Z:CG13473	1	1	0	2	3	70	1	0	3	79	1	0	0	0	0	0	70	158	1	1	0	1	46	0	0	0	1	66	0	63	1	0	36	0	30	2	54	1	0	39	1	1	0	0	0	58	0	0
XF:Z:CG13474	0	0	0	0	1	10	0	0	0	11	1	0	0	0	0	0	11	9	0	0	0	1	8	0	0	0	0	11	0	5	0	0	3	0	2	1	3	0	0	9	0	0	0	0	0	8	0	0
XF:Z:CG13476	1	2	0	0	2	114	2	0	3	163	1	0	0	1	3	1	119	306	1	1	2	2	109	5	2	0	1	106	0	111	1	0	71	0	57	1	74	2	3	71	1	4	0	0	1	127	0	0
XF:Z:CG13477	1	5	4	0	0	173	0	1	3	191	0	0	0	4	4	1	161	360	0	1	0	0	106	3	2	1	3	140	1	119	0	1	88	0	76	0	89	2	2	83	2	5	0	1	2	136	0	0
XF:Z:CG13481	0	0	0	0	2	41	0	0	0	39	1	0	0	1	0	0	38	45	0	0	0	0	21	0	0	0	0	30	0	33	0	0	18	0	24	1	22	0	1	17	1	4	0	0	2	45	0	0
XF:Z:CG13482	104	156	473	543	123	129	458	172	151	178	260	153	189	352	145	483	85	102	512	807	233	332	68	114	82	132	243	87	135	94	275	87	30	52	20	50	39	45	25	60	110	178	220	120	204	149	265	308
XF:Z:CG13484	57	43	12	15	46	17	10	56	11	12	8	30	56	16	18	19	11	30	19	21	70	25	12	7	7	14	14	13	32	4	12	7	5	21	7	28	3	13	5	4	11	36	4	44	9	8	14	20
XF:Z:CG13488	9	1	11	7	6	8	6	5	8	13	1	3	3	3	5	14	18	36	5	33	6	4	13	3	2	3	4	16	0	14	16	3	9	0	10	3	7	3	0	10	8	10	3	3	7	22	8	10
XF:Z:CG13492	232	183	597	455	201	176	414	228	334	269	243	136	203	538	413	606	153	382	642	798	178	515	136	152	216	144	613	198	206	104	471	172	85	116	70	107	99	92	79	136	276	517	307	113	340	208	432	417
XF:Z:CG13494	1	6	2	0	4	104	1	0	1	108	1	0	0	0	3	0	73	200	1	0	0	1	84	1	0	0	2	73	0	58	0	0	54	0	37	1	39	1	0	48	0	0	0	0	0	115	0	0
[truncated: 14,171 more rows]
