# Supplementary material for: The Toll pathway underlies host sexual dimorphism in resistance to both Gram-negative and Gram-positive bacteria in mated Drosophila
Source: BMC Biol. 2017 Dec 21;15:124. doi: 10.1186/s12915-017-0466-3 (PMC5740927; doi:10.1186/s12915-017-0466-3)
Supplement: Supplementary file 9 — Column information for the transcriptomic analysis. This table contains the information on the samples used in the DESeq2 analysis with the function “DESeqDataSetFromMatrix” and Additional file 8: Table S1. (CSV 1 kb) [file 12915_2017_466_MOESM9_ESM.csv]

	Rep	Treatment	Sex	time	Dissected_Y.N	Group
N_F_Pr_8_3	3	Pr	F	8	N	N_F_Pr_8_3
N_F_UC_8_3	3	UC	F	8	N	N_F_UC_8_3
Y_F_UC_8_3	3	UC	F	8	Y	Y_F_UC_8_3
Y_F_UC_24_1	1	UC	F	24	Y	Y_F_UC_24_1
N_F_Pr_8_1	1	Pr	F	8	N	N_F_Pr_8_1
N_M_UC_72_1	1	UC	M	72	N	N_M_UC_72_1
Y_F_UC_72_3	3	UC	F	72	Y	Y_F_UC_72_3
N_F_UC_72_1	1	UC	F	72	N	N_F_UC_72_1
Y_M_Pr_8_1	1	Pr	M	8	Y	Y_M_Pr_8_1
N_M_UC_24_1	1	UC	M	24	N	N_M_UC_24_1
Y_M_UC_72_1	1	UC	M	72	Y	Y_M_UC_72_1
N_F_UC_72_3	3	UC	F	72	N	N_F_UC_72_3
N_F_UC_8_1	1	UC	F	8	N	N_F_UC_8_1
Y_M_UC_24_1	1	UC	M	24	Y	Y_M_UC_24_1
Y_M_UC_8_1	1	UC	M	8	Y	Y_M_UC_8_1
Y_F_Pr_8_1	1	Pr	F	8	Y	Y_F_Pr_8_1
N_M_Pr_8_1	1	Pr	M	8	N	N_M_Pr_8_1
N_M_UC_8_1	1	UC	M	8	N	N_M_UC_8_1
Y_F_UC_8_1	1	UC	F	8	Y	Y_F_UC_8_1
Y_F_UC_72_1	1	UC	F	72	Y	Y_F_UC_72_1
N_F_UC_24_1	1	UC	F	24	N	N_F_UC_24_1
Y_F_Pr_8_3	3	Pr	F	8	Y	Y_F_Pr_8_3
N_M_UC_72_3	3	UC	M	72	N	N_M_UC_72_3
Y_M_UC_72_3	3	UC	M	72	Y	Y_M_UC_72_3
Y_M_UC_24_3	3	UC	M	24	Y	Y_M_UC_24_3
Y_M_Pr_8_3	3	Pr	M	8	Y	Y_M_Pr_8_3
Y_F_UC_24_3	3	UC	F	24	Y	Y_F_UC_24_3
N_M_UC_24_3	3	UC	M	24	N	N_M_UC_24_3
N_F_UC_24_3	3	UC	F	24	N	N_F_UC_24_3
N_M_Pr_8_3	3	Pr	M	8	N	N_M_Pr_8_3
Y_F_Pr_8_2	2	Pr	F	8	Y	Y_F_Pr_8_2
Y_M_Pr_8_2	2	Pr	M	8	Y	Y_M_Pr_8_2
N_M_UC_8_3	3	UC	M	8	N	N_M_UC_8_3
N_F_UC_24_2	2	UC	F	24	N	N_F_UC_24_2
N_M_UC_8_2	2	UC	M	8	N	N_M_UC_8_2
N_F_UC_8_2	2	UC	F	8	N	N_F_UC_8_2
N_M_Pr_8_2	2	Pr	M	8	N	N_M_Pr_8_2
N_F_Pr_8_2	2	Pr	F	8	N	N_F_Pr_8_2
Y_M_UC_8_3	3	UC	M	8	Y	Y_M_UC_8_3
N_M_UC_24_2	2	UC	M	24	N	N_M_UC_24_2
Y_M_UC_24_2	2	UC	M	24	Y	Y_M_UC_24_2
Y_M_UC_8_2	2	UC	M	8	Y	Y_M_UC_8_2
Y_F_UC_8_2	2	UC	F	8	Y	Y_F_UC_8_2
N_F_UC_72_2	2	UC	F	72	N	N_F_UC_72_2
Y_M_UC_72_2	2	UC	M	72	Y	Y_M_UC_72_2
N_M_UC_72_2	2	UC	M	72	N	N_M_UC_72_2
Y_F_UC_24_2	2	UC	F	24	Y	Y_F_UC_24_2
Y_F_UC_72_2	2	UC	F	72	Y	Y_F_UC_72_2
